# Supplementary material for: Exploring Sexual Dimorphism in the Intestinal Microbiota of the Yellow Drum (Nibea albiflora, Sciaenidae)
Source: Front Microbiol. 2022 Jan 5;12:808285. doi: 10.3389/fmicb.2021.808285 (PMC8767002; doi:10.3389/fmicb.2021.808285)
Supplement: Supplementary file 5 [file Table_5.XLSX]

## Sheet: Sheet1
Supplementary Table 5 Difference test among all groups at phylum level by Kruskal-Wallis rank sum tests.
Taxon	Test-Statistic	P	FDR_P	Bonferroni_P	XW_mean	XS_mean	QS_mean	CW_mean	CS_mean	QW_mean
Tenericutes	18.3393	0.00254991	0.0917967	0.0917967	0.0020936	0.0211819	0.00323133	0.00183914	0.0134169	0.00180319
FCPU426	15.6473	0.00792646	0.142676	0.285353	0	0	0	0	0.000117738	0
Entotheonellaeota	10.3093	0.06693	0.416558	1	9.78e-05	0.000154089	0	0.000285083	5.94e-05	3.21e-05
Dependentiae	10.2233	0.069149	0.416558	1	0.00029232	6.81e-05	0.000433629	0.000134907	0.000377448	0.000112242
WPS-2	10.2128	0.0694263	0.416558	1	0	0	0.000108032	0	0	0
Omnitrophicaeota	10.2128	0.0694263	0.416558	1	0	0	0	0	4.58e-05	0
Gemmatimonadetes	7.67474	0.175096	0.652443	1	0.0109872	0.00585183	0.00679239	0.00981507	0.0176638	0.00650567
Other	7.30374	0.199013	0.652443	1	0.000439354	0.00038702	0.000474588	0.000872485	0.000314992	0.000302256
Chlamydiae	7.3021	0.199125	0.652443	1	0	0	0	6.51e-05	3.25e-05	0
Spirochaetes	7.14803	0.209862	0.652443	1	0.000850442	0.00173386	0.00138066	0.00118401	0.00385215	0.00136727
Lentisphaerae	7.13548	0.210758	0.652443	1	0	0	0	9.18e-05	3.61e-05	0
Deferribacteres	6.72321	0.242052	0.652443	1	0.000977417	0.00114988	0.000525996	0.00156206	0.000923582	0.00106823
Acidobacteria	6.37117	0.271758	0.652443	1	0.0328368	0.0101756	0.0113222	0.0111865	0.020832	0.0112634
Bacteroidetes	5.79209	0.326978	0.652443	1	0.325907	0.336618	0.355811	0.337614	0.324522	0.342369
Latescibacteria	5.47093	0.361145	0.652443	1	0.000248473	0.00014303	0.00024581	0.000148368	0.000641751	0.000266754
Firmicutes	5.44643	0.363856	0.652443	1	0.376646	0.368739	0.375922	0.367483	0.340619	0.387291
Chloroflexi	5.37692	0.371631	0.652443	1	0.000468925	0.000395283	0.000273803	0.000520263	0.00050404	0.000176257
Halanaerobiaeota	5	0.41588	0.652443	1	0	0	0	0	0	8.09e-05
Caldiserica	5	0.41588	0.652443	1	0	6.11e-05	0	0	0	0
Calditrichaeota	5	0.41588	0.652443	1	0	0	0	4.35e-05	0	0
Hydrogenedentes	5	0.41588	0.652443	1	0	0	3.81e-05	0	0	0
WS4	5	0.41588	0.652443	1	0	0	0	0	0	1.72e-05
Patescibacteria	4.99216	0.416838	0.652443	1	0.000885184	0.00070962	0.000762642	0.000577923	0.00112524	0.00102225
Planctomycetes	4.7508	0.447043	0.670565	1	0.000149771	0.000127685	1.79e-06	4.47e-05	0	0
Proteobacteria	4.4477	0.486911	0.672677	1	0.166174	0.185522	0.172083	0.195696	0.201383	0.173803
Armatimonadetes	4.42317	0.490228	0.672677	1	1.77e-06	1.81e-06	7.77e-05	0	0.000128098	9.1e-05
Zixibacteria	4.31865	0.504507	0.672677	1	0.000594519	0.000540557	0.000273351	0.000629333	0.000500717	0.000374617
Cyanobacteria	3.88647	0.565875	0.727553	1	0.000279931	0.000149735	0.000476719	0.000343477	0.000169967	0.000217256
Actinobacteria	3.65689	0.599793	0.74457	1	0.0379031	0.0303973	0.0353087	0.0317252	0.0389254	0.0321915
Fusobacteria	3.1977	0.669536	0.803443	1	0.00181325	0.00191576	0.00151896	0.00168804	0.00134398	0.00270115
Elusimicrobia	3.01511	0.697656	0.810181	1	0.000350682	0.000315484	0.000272926	0.000447442	0.000839825	0.000261967
Fibrobacteres	2.78985	0.732345	0.819974	1	0.000294787	0.000178716	0.000233343	0.00036469	0.000195427	0.000288743
Verrucomicrobia	2.66384	0.751643	0.819974	1	0.000764049	0.0007406	0.00101884	0.00141017	0.000814191	0.000659416
Rokubacteria	2.14519	0.828712	0.87746	1	1.8e-06	1.81e-06	1.33e-05	0	0	6.01e-05
Epsilonbacteraeota	1.30357	0.934564	0.961266	1	0.036724	0.0310312	0.029465	0.0313094	0.0289945	0.0340057
Nitrospirae	0.966837	0.965196	0.965196	1	0.00221745	0.00170983	0.00193411	0.00291784	0.00162046	0.0016679
