# Supplementary material for: Exploring Sexual Dimorphism in the Intestinal Microbiota of the Yellow Drum (Nibea albiflora, Sciaenidae)
Source: Front Microbiol. 2022 Jan 5;12:808285. doi: 10.3389/fmicb.2021.808285 (PMC8767002; doi:10.3389/fmicb.2021.808285)
Supplement: Supplementary file 6 [file Table_6.XLSX]

## Sheet: Sheet1
Supplementary Table 6 Difference test among all groups at class level by Kruskal-Wallis rank sum tests
Taxon	Test-Statistic	P	FDR_P	Bonferroni_P	XW_mean	XS_mean	QS_mean	CW_mean	CS_mean	QW_mean
0319-7L14	21.9613	0.000532533	0.0335725	0.0505906	0.000768806	0.000325518	0.000511371	0.000358817	0.000776348	5.81e-05
metagenome	21.3132	0.000706789	0.0335725	0.067145	0	0	0	0	0.000150706	0
Mollicutes	18.3393	0.00254991	0.0807471	0.242241	0.0020936	0.0211819	0.00323133	0.00183914	0.0134169	0.00180319
Rubrobacteria	16.5167	0.00551384	0.130954	0.523815	0.000148762	0.000124216	0.00021361	1.78e-05	0.000329441	0.000209434
Negativicutes	14.9726	0.0104799	0.199118	0.99559	0.000703187	0.000425537	0.00078859	5.06e-05	0.000607265	0.00074885
Subgroup_15	13.5846	0.0184752	0.292524	1	0.000106764	0	5.46e-06	5.5e-05	0.000235069	0
Alphaproteobacteria	13.1314	0.0221782	0.30099	1	0.0376857	0.0279594	0.0342441	0.036216	0.0422868	0.0278013
Subgroup_25	12.2682	0.0312926	0.371599	1	0.000137906	6.64e-05	0.000157285	0.000222083	0.000854183	0.000211574
4-29-1	11.9632	0.0352954	0.372563	1	0	0	0.000229696	0.000156711	0	0.000131393
S0134_terrestrial_group	11.5561	0.041403	0.393329	1	0.00117583	0.000522293	0.000901705	0.00160007	0.00375453	0.00113543
uncultured_bacterium	11.134	0.0487861	0.412218	1	0	3.62e-05	0.000223074	0.000151856	8.69e-05	0
Gammaproteobacteria	10.5829	0.0603064	0.412218	1	0.0911483	0.124638	0.106354	0.117368	0.12254	0.110597
Parcubacteria	10.4723	0.062907	0.412218	1	0.000547041	0.00014757	0.000507469	0.000223528	0.000713859	0.000675839
Entotheonellia	10.3093	0.06693	0.412218	1	9.78e-05	0.000154089	0	0.000285083	5.94e-05	3.21e-05
Babeliae	10.2233	0.069149	0.412218	1	0.00029232	6.81e-05	0.000433629	0.000134907	0.000377448	0.000112242
Chitinivibrionia	10.2128	0.0694263	0.412218	1	0	0	0	3.14e-05	0	0
Latescibacteria	9.80453	0.080967	0.452463	1	0.000132658	7.79e-05	0.000130767	0	0.000314306	5.9e-05
Anaerolineae	9.48613	0.0911758	0.481206	1	0.000154283	0.000158626	8.65e-05	0.000320672	0.000181327	2.6e-05
Ktedonobacteria	9.14542	0.103402	0.517012	1	0.00022132	9.92e-05	0.000158723	0	0.000185711	0
Subgroup_5	8.87503	0.114154	0.526326	1	0.000340453	0.000437833	0.000648778	0.000763879	0.00113794	0.000554803
Erysipelotrichia	8.75383	0.119295	0.526326	1	0.00881173	0.00892518	0.00824267	0.0103297	0.00811112	0.0104256
CPR2	8.52527	0.129565	0.526326	1	0	0.000136766	0	0	0	9.45e-05
Leptospirae	8.51081	0.13024	0.526326	1	0	0	0.000168917	8.36e-05	0.000114451	0
Ignavibacteria	8.40561	0.135253	0.526326	1	0.000749344	0.0012826	0.00149978	0.00187899	0.00100286	0.00192817
Thermodesulfovibrionia	8.33918	0.138507	0.526326	1	0.000740453	0.00073633	0.000601642	0.00112369	0.000251398	0.000800648
Elusimicrobia	8.15274	0.148016	0.531188	1	0.000148094	7.99e-05	1.86e-05	0.000196442	0.00040059	2.5e-05
Thermoleophilia	8.00128	0.156165	0.531188	1	0.00602067	0.00234113	0.00327047	0.00343748	0.00443626	0.00235845
BD2-11_terrestrial_group	7.99411	0.156561	0.531188	1	0.000230573	8.05e-05	0.000345447	0.000389039	0.000696156	0.000337872
AD3	7.4832	0.187112	0.570825	1	9.33e-05	0	0	0	1.81e-06	0
Gemmatimonadetes	7.42602	0.190835	0.570825	1	0.00792849	0.00355046	0.0042808	0.0065074	0.00969926	0.00372944
Dehalococcoidia	7.3021	0.199125	0.570825	1	0	0	0	0.00014265	0	8.48e-05
Phycisphaerae	7.3021	0.199125	0.570825	1	0	0.000125914	0	4.47e-05	0	0
Chlamydiae	7.3021	0.199125	0.570825	1	0	0	0	6.51e-05	3.25e-05	0
Longimicrobia	7.22704	0.204295	0.570825	1	0.0010414	0.00121332	0.000926583	0.000775319	0.0017207	0.000673999
Lentisphaeria	7.13548	0.210758	0.572057	1	0	0	0	9.18e-05	3.61e-05	0
Blastocatellia_(Subgroup_4)	7.02355	0.218895	0.577638	1	5.72e-05	0.000165339	4.37e-05	0	4.35e-05	0.000192583
Deferribacteres	6.72321	0.242052	0.607825	1	0.000977417	0.00114988	0.000525996	0.00156206	0.000923582	0.00106823
Other	6.47258	0.26291	0.607825	1	0.000596126	0.000620896	0.000934925	0.000959264	0.000540612	0.000348742
Subgroup_22	6.37335	0.271566	0.607825	1	8.55e-05	0.000364236	0.000394093	0.000387545	0.000427015	0.000162086
Subgroup_6	6.12149	0.294576	0.607825	1	9.01e-05	4.72e-05	0.000170133	9.61e-05	5.3e-05	0
bacterium_enrichment_culture_clone_Anammox_55	6.11286	0.295391	0.607825	1	0.000169224	0.000428727	0.0001	0.000109295	0.000158094	0.000134586
Spirochaetia	6.0013	0.306092	0.607825	1	0.000850442	0.00164513	0.00121174	0.00110043	0.00370473	0.00136727
AKAU4049	5.74561	0.331764	0.607825	1	0.000585249	0.000485265	0.000337855	0.000543251	0.0017932	0.000628933
Acidimicrobiia	5.40561	0.368407	0.607825	1	0.00611536	0.00440441	0.00549173	0.00450953	0.00845495	0.00477781
Melainabacteria	5.32968	0.376983	0.607825	1	0	4.34e-05	0	0	3.6e-05	7.5e-05
Acidobacteriia	5.25765	0.385252	0.607825	1	0.0301788	0.00747949	0.00828301	0.00766931	0.0155851	0.00821771
Nitriliruptoria	5.24986	0.386154	0.607825	1	3.55e-06	0.000106699	3.65e-05	1.06e-05	5.21e-05	4.21e-05
Deltaproteobacteria	5.19388	0.39268	0.607825	1	0.0372758	0.032888	0.0314287	0.0421125	0.0364827	0.0354049
Bacteroidia	5.15944	0.396734	0.607825	1	0.324961	0.335142	0.353905	0.335339	0.323308	0.34006
Nitrospira	5.02196	0.413206	0.607825	1	0.00147699	0.000973498	0.00110277	0.00163744	0.00136906	0.00073586
MVP-15	5	0.41588	0.607825	1	0	8.87e-05	0	0	0	0
uncultured_soil_bacterium	5	0.41588	0.607825	1	0	0	0	0	0	8.76e-05
Halanaerobiia	5	0.41588	0.607825	1	0	0	0	0	0	8.09e-05
P2-11E	5	0.41588	0.607825	1	0	6.33e-05	0	0	0	0
Caldisericia	5	0.41588	0.607825	1	0	6.11e-05	0	0	0	0
Subgroup_21	5	0.41588	0.607825	1	0	0	0	5.05e-05	0	0
Endomicrobia	5	0.41588	0.607825	1	0	0	0	0	0	4.51e-05
Calditrichia	5	0.41588	0.607825	1	0	0	0	4.35e-05	0	0
Hydrogenedentia	5	0.41588	0.607825	1	0	0	3.81e-05	0	0	0
uncultured_Nitrospinaceae_bacterium	5	0.41588	0.607825	1	2.38e-05	0	0	0	0	0
uncultured_soil_bacterium_PBS-III-30	5	0.41588	0.607825	1	0	0	0	2.09e-05	0	0
uncultured_organism	5	0.41588	0.607825	1	0	0	0	0	0	1.72e-05
uncultured_beta_proteobacterium	5	0.41588	0.607825	1	0	0	0	0	1.45e-05	0
Gitt-GS-136	5	0.41588	0.607825	1	0	1.09e-05	0	0	0	0
Lineage_IIc	5	0.41588	0.607825	1	0	3.49e-06	0	0	0	0
Saccharimonadia	4.47792	0.482843	0.685157	1	0.000307744	0.000425285	0.000160284	0.000205003	0.000371688	0.000141276
Oxyphotobacteria	4.47514	0.483216	0.685157	1	0.000245178	0.000104499	0.000405148	0.00032042	9.25e-05	0.000142217
Subgroup_11	4.29639	0.507578	0.698327	1	5.37e-06	1.79e-06	7.24e-05	3.15e-05	4.7e-05	0.000110158
Gracilibacteria	4.19664	0.521465	0.698327	1	3.04e-05	0	9.49e-05	0.000149392	3.97e-05	0.000110618
MB-A2-108	4.10864	0.533883	0.698327	1	0.000626895	0.000811511	0.00063539	0.000622208	0.00124766	0.000575568
Aminicenantia	4.08777	0.53685	0.698327	1	0.000108943	1.79e-06	0	0	0	0
Pla4_lineage	4.08777	0.53685	0.698327	1	8.36e-05	0	1.79e-06	0	0	0
Planctomycetacia	4.08777	0.53685	0.698327	1	6.62e-05	1.77e-06	0	0	0	0
Ambiguous_taxa	4.03799	0.54396	0.698327	1	0.000401517	8.5e-05	0.000173371	0.000377536	0.000339004	0.00024003
Rhodothermia	3.91848	0.561212	0.710868	1	0.000148855	0.000192693	0.00040659	0.000277597	0.000143306	0.000378789
Lineage_IIb	3.80214	0.57824	0.7228	1	5.56e-05	2.66e-05	9.87e-05	0.000104324	0.000118767	0
OC31	3.70647	0.592402	0.730885	1	4.86e-05	0	0	0.000118541	6.81e-05	1.78e-06
Fimbriimonadia	3.50685	0.622351	0.757991	1	0	1.81e-06	7.77e-05	0	6.45e-05	9.1e-05
Bacilli	3.25383	0.660918	0.785576	1	0.0503572	0.0351556	0.0356075	0.033579	0.043822	0.0497465
Fusobacteriia	3.1977	0.669536	0.785576	1	0.00181325	0.00191576	0.00151896	0.00168804	0.00134398	0.00270115
Limnochordia	3.19594	0.669807	0.785576	1	0.000768197	0.000579542	0.0003154	0.000370447	0.000527654	0.000829817
uncultured_Pelobacter_sp.	3.06272	0.690317	0.799758	1	0.000115815	1.77e-06	0	7.98e-05	0.000275379	0.000120139
Fibrobacteria	2.81293	0.7288	0.827194	1	0.000294787	0.000178716	0.000233343	0.000333292	0.000195427	0.000288743
Coriobacteriia	2.79592	0.731414	0.827194	1	0.00355935	0.00475784	0.00429691	0.00320472	0.00443518	0.00416294
Clostridia	2.72577	0.742175	0.82949	1	0.315827	0.323444	0.330779	0.322863	0.287452	0.325425
Verrucomicrobiae	2.66384	0.751643	0.830303	1	0.000764049	0.0007406	0.00101884	0.00141017	0.000814191	0.000659416
uncultured	2.60502	0.760602	0.830542	1	0.00015723	0.000134725	0.000112523	0.000242701	0.000123974	0.000115194
Chloroflexia	2.47386	0.780426	0.842506	1	0	6.33e-05	2.86e-05	5.69e-05	5.59e-05	6.54e-05
Thermoanaerobaculia	2.31663	0.803822	0.858012	1	0.000689098	0.000659434	0.000612179	0.000818429	0.00125894	0.000945094
Sericytochromatia	2.23488	0.815783	0.861104	1	3.48e-05	1.81e-06	7.16e-05	2.31e-05	4.15e-05	0
NC10	2.14519	0.828712	0.865056	1	1.8e-06	1.81e-06	1.33e-05	0	0	6.01e-05
Actinobacteria	2.08163	0.837738	0.865056	1	0.0206158	0.0174572	0.0205386	0.0195639	0.0191917	0.0200052
Lineage_IIa	1.48552	0.914735	0.934407	1	0.000147015	0.000205531	0.000142305	0.000144903	0.000320469	0.00014722
Campylobacteria	1.30357	0.934564	0.944506	1	0.036724	0.0310312	0.029465	0.0313094	0.0289945	0.0340057
Holophagae	0.191327	0.999204	0.999204	1	0.00103668	0.000952145	0.000935185	0.00109228	0.00115764	0.000869438
