# Supplementary material for: Exploring Sexual Dimorphism in the Intestinal Microbiota of the Yellow Drum (Nibea albiflora, Sciaenidae)
Source: Front Microbiol. 2022 Jan 5;12:808285. doi: 10.3389/fmicb.2021.808285 (PMC8767002; doi:10.3389/fmicb.2021.808285)
Supplement: Supplementary file 7 [file Table_7.XLSX]

## Sheet: Sheet1
Supplementary Table 7 Difference test among all groups at genus level by Kruskal-Wallis rank sum tests.
Taxon	Test-Statistic	P	FDR_P	Bonferroni_P	XW_mean	XS_mean	QS_mean	CW_mean	CS_mean	QW_mean
Parviterribacter	32.6615	4.39e-06	0.00296706	0.00451169	3.08e-05	3.6e-06	4.76e-05	3.55e-06	0	7.84e-05
Coprobacter	32.0611	5.78e-06	0.00296706	0.00593413	2.93e-05	1.81e-05	0.000105713	7e-06	8.75e-05	5.24e-06
uncultured_Porphyromonadaceae_bacterium	29.4321	1.91e-05	0.00614941	0.0195887	5.46e-05	3.58e-06	5.57e-05	5.13e-05	1.81e-06	8.11e-05
Candidatus_Alysiosphaera	28.9283	2.4e-05	0.00614941	0.0245976	1.8e-06	0	1.48e-05	0	0	0
uncultured_actinobacterium	28.2953	3.19e-05	0.00654535	0.0327268	0.000220494	5.37e-06	0.000471942	9.7e-05	0.000339942	3.82e-05
Mitsuokella	27.0504	5.58e-05	0.00954552	0.0572731	1.81e-05	3.58e-06	0	5.38e-06	0	0
Microvirga	26.3217	7.73e-05	0.0113393	0.0793754	0.000140941	1.98e-05	0.000276027	0.000121065	1.25e-05	8.82e-06
Mycoplasma	23.7646	0.000240929	0.0309292	0.247434	0.000165435	0.0192159	0.00129451	8.79e-06	0.0104919	0.000146569
Blastococcus	23.1882	0.000310718	0.0340366	0.319108	4.19e-05	1.08e-05	6.97e-05	7.62e-05	3.6e-06	0
Megamonas	23.0418	0.000331417	0.0340366	0.340366	1.62e-05	0	0	1.38e-05	1.24e-05	0
Kosakonia	22.8172	0.000365841	0.0341562	0.375718	0	7.08e-06	0.000378512	0	0	0
Photobacterium	21.8426	0.000560915	0.0480049	0.576059	9.93e-05	0.000904552	0.000505639	0	0.00159517	0
Parapedobacter	21.3132	0.000706789	0.0558364	0.725873	0	0	0	0	0	0.000131016
CAG-56	20.9724	0.000819832	0.059355	0.841968	1.87e-06	2.15e-05	0.000157255	1.77e-06	3.57e-05	0.000148312
[Eubacterium]_ventriosum_group	20.844	0.000866918	0.059355	0.890325	5.01e-05	0.000147394	0.00018846	3.99e-05	0.0002467	3.77e-05
Defluviicoccus	20.4452	0.00103074	0.0661608	1	5.32e-06	8.97e-06	1.66e-05	1.78e-06	4.9e-05	0
uncultured_Aciditerrimonas_sp.	20.1831	0.00115458	0.0665315	1	0.000465193	0.000218337	0.000594865	5.17e-05	0.000675706	0.000237981
Constrictibacter	20.1602	0.00116608	0.0665315	1	2.72e-05	5.27e-06	2.02e-05	7.04e-06	1.07e-05	0
Hirschia	19.9999	0.00124979	0.0675546	1	0.000308208	5.31e-05	0.000131858	0.000117467	0.000708173	7.05e-05
uncultured_Acidimicrobiales_bacterium	19.8781	0.00131731	0.0676439	1	0.000141918	0.000113387	0.000135055	3.54e-06	0.000104901	4.86e-05
CHKCI001	19.3744	0.00163661	0.0800382	1	2.53e-05	2.15e-05	4.39e-05	5.26e-06	2.14e-05	1.59e-05
Enterovibrio	18.5129	0.0023678	0.110212	1	1.8e-06	9.05e-05	6.02e-05	1.8e-06	0.000325547	0
Catenibacterium	18.4156	0.00246824	0.110212	1	0.000238906	6.31e-05	4.08e-05	0.00011541	3.53e-06	6.53e-05
Geodermatophilus	18.2515	0.00264721	0.113279	1	0.000258676	3.4e-05	0.000119411	0.000185003	1.26e-05	2.45e-05
Desulfuromonas	18.0413	0.00289514	0.118932	1	0	0	0	0.000172694	1.57e-05	6.74e-05
Dialister	17.8523	0.00313734	0.123925	1	0.000610708	0.000260048	0.000605297	2.8e-05	0.000167649	0.000595435
Actinoplanes	17.6526	0.0034148	0.127526	1	1.99e-05	3.62e-05	0.000226018	9.5e-05	9.06e-05	5.36e-06
Longimicrobium	17.6101	0.00347685	0.127526	1	1.26e-05	5.18e-05	9.12e-06	7.11e-06	7.1e-06	0.000106928
Pseudorhodoplanes	17.3357	0.00390527	0.1383	1	0.000169638	5.31e-06	7.3e-06	0	3.61e-06	1.79e-06
Clostridium_sensu_stricto_12	17.2055	0.00412605	0.138793	1	0.000335193	7.71e-05	2.29e-05	0.000478853	0.000132969	6.98e-05
Aquicella	17.1694	0.00418946	0.138793	1	8.57e-05	0.000404321	7.52e-05	0.000765073	0.000461683	0.000201451
Reyranella	16.8704	0.0047522	0.152223	1	0.000219233	0.000195167	0.000449837	0.000188086	0.000462611	0.000119256
Vibrio	16.8019	0.0048913	0.152223	1	0.00014126	0.000428739	0.00108446	1.8e-06	0.000369342	9.08e-05
Plesiomonas	16.6115	0.00529878	0.157298	1	5.48e-05	0.000244687	4.48e-05	1.95e-05	0	0
[Eubacterium]_nodatum_group	16.5695	0.00539303	0.157298	1	0.00019908	0.00121951	0.000304478	0.000562685	0.000810324	0.000906602
Rubrobacter	16.5167	0.00551384	0.157298	1	0.000148762	0.000124216	0.00021361	1.78e-05	0.000329441	0.000209434
[Eubacterium]_fissicatena_group	16.2031	0.00628755	0.174522	1	6.14e-05	4.7e-05	9.25e-05	7.23e-05	9e-06	0.000225968
Lachnospiraceae_UCG-003	16.0892	0.006594	0.178211	1	8.99e-06	3.57e-06	5.72e-06	0	4.89e-05	2.12e-05
Acidibacter	15.8182	0.0073827	0.189313	1	0.000824353	0.000583146	0.000649055	0.000691554	0.00185536	0.000151287
Novibacillus	15.7658	0.00754546	0.189313	1	0	0	0	0.000123017	6.36e-05	0
Fluviicola	15.7354	0.00764142	0.189313	1	9.21e-05	0	0.000281679	0.000212683	0.000154911	4.06e-05
Ochrobactrum	15.6589	0.00788853	0.189313	1	0.00035979	4.89e-05	2.75e-05	2.78e-05	0.000264025	0.000141546
Fusibacter	15.6473	0.00792646	0.189313	1	0	0	0	0	0.000160578	0
Lechevalieria	15.3615	0.00892427	0.207533	1	0.000125048	0.000207334	0.000126435	0.0001333	0.000519782	8.6e-05
Psychroglaciecola	15.3162	0.00909348	0.207533	1	1.8e-05	5.36e-06	2.19e-05	5.34e-06	8.97e-06	0
DTU089	15.2183	0.00946903	0.211406	1	3.61e-06	1.81e-06	1.29e-05	0	0	1.87e-06
Nordella	15.0114	0.0103135	0.220925	1	4.56e-05	0.000221293	2.81e-05	0.000414237	0.000395825	1.79e-06
Sideroxydans	15.0086	0.0103256	0.220925	1	9.36e-05	1.77e-06	5.29e-05	0.000128852	1.08e-05	0
UTBCD1	14.8693	0.0109358	0.226416	1	0.000181704	8.26e-05	0	0.000111571	0.000350911	0.000356102
Actinophytocola	14.7944	0.0112778	0.226416	1	0.000236322	0.000252274	0.000104948	0.000128229	1.27e-05	0
uncultured_Acidobacterium_sp.	14.7899	0.0112987	0.226416	1	0.000310486	7.13e-06	0.000136562	0.000285129	9.99e-05	0.000109519
Candidatus_Nitrotoga	14.7546	0.0114641	0.226416	1	0.000135362	0	0	0.000177952	0	0.00013092
Campylobacter	14.707	0.0116903	0.226527	1	9.96e-05	0.000596749	0.000510577	0.000275872	6.34e-05	0.000659717
Conexibacter	14.6403	0.0120152	0.228114	1	0.000521291	0	0.000344638	0.000103235	6.24e-05	0.000103573
Occallatibacter	14.5998	0.0122164	0.228114	1	0.000210283	0.000237963	0.000142718	0.000149173	0.000798651	0.000261495
Luedemannella	14.446	0.0130115	0.234516	1	9.83e-05	0.000179193	7.32e-05	0.000196764	0.000467129	2.43e-05
Cellulomonas	14.4451	0.013016	0.234516	1	0.000159215	0	4.84e-05	0.000120614	9.81e-05	1.77e-06
Ruminiclostridium_1	14.2818	0.0139152	0.246395	1	0.000305016	4.71e-05	0.000306007	0.000144913	0.000146632	0
Flavitalea	14.1885	0.0144555	0.248248	1	0.000271725	0.000153615	0.000207825	0.000244256	0.00015809	1.78e-06
Exiguobacterium	14.1804	0.0145033	0.248248	1	1.84e-06	0	3.91e-05	0.000178019	8.53e-05	2.26e-05
Lachnospiraceae_ND3007_group	13.8206	0.0167898	0.282673	1	1.84e-05	0.000133791	0.000163369	5.35e-06	5.59e-05	6.09e-05
Acinetobacter	13.7664	0.0171636	0.284306	1	0.000549721	0.00065691	0.00108642	0.00464671	0.000803795	0.00125281
Achromobacter	13.7117	0.0175484	0.286067	1	2.76e-05	0.000305151	0.000124055	0.000290816	0.000188479	8.45e-05
Actinomycetospora	13.6282	0.0181516	0.291276	1	3.66e-06	1.75e-06	1.26e-05	0	0	0
Erysipelothrix	13.4455	0.0195432	0.30815	1	0.000254267	0	0	0	1.64e-05	7.09e-05
Gillisia	13.3986	0.0199162	0.30815	1	0	0.000152707	9.16e-05	0	0	0
Megasphaera	13.3755	0.0201033	0.30815	1	7.19e-06	0	2.1e-05	1.74e-06	0	0
Shewanella	13.3096	0.0206443	0.31179	1	0	9.05e-06	0	8.05e-05	9.22e-05	0
Peptococcus	13.1929	0.0216365	0.319769	1	7.71e-05	0.000132686	0.000305125	5.5e-05	0.000298502	0.000104096
Rhodoplanes	13.1747	0.0217954	0.319769	1	0.000221805	9.75e-05	8.02e-05	0.000272394	0.000501685	2.86e-05
uncultured_bacterium_0319-6E22	13.1174	0.0223029	0.322607	1	5.48e-05	0.000294282	1.49e-05	0	6.57e-05	1.72e-06
Pseudonocardia	13.0576	0.0228449	0.325857	1	0.000114417	7.05e-05	0.000143373	4.18e-05	6.6e-05	5.48e-05
Carboxylicivirga	12.7677	0.0256558	0.360938	1	0.000173378	0.000110467	6.28e-05	0.000156831	0.000349267	0
Jatrophihabitans	12.7273	0.0260731	0.361852	1	0.000142653	0	0.000105852	6.74e-05	6.81e-05	9.29e-05
Intestinibacter	12.4752	0.0288263	0.387259	1	4.21e-05	0.000110429	0.0002045	2.93e-05	2.71e-05	1.76e-05
uncultured_Acidobacteria_bacterium	12.4557	0.0290498	0.387259	1	0.0010074	0.000220445	0.00072695	0.000619576	0.00203856	0.000626381
Azoarcus	12.4273	0.0293795	0.387259	1	0.00282858	0.00396509	0.00390224	0.00523985	0.00293713	0.00409029
Pseudaminobacter	12.4245	0.0294121	0.387259	1	2.12e-05	1.81e-06	0.000122988	5.25e-06	1.75e-06	0
Ideonella	12.3856	0.0298694	0.388302	1	0.000109168	0.000158019	5.59e-06	2.09e-05	0.000150838	1.78e-06
Tetraphis_pellucida	12.3451	0.0303535	0.389663	1	1.27e-05	1.62e-05	0.000105938	2.45e-05	8.88e-06	8.74e-06
Shuttleworthia	12.2561	0.0314424	0.398659	1	4.7e-05	4.28e-05	0.000112363	1.94e-05	0.000289763	3e-05
Pelomonas	12.1429	0.0328819	0.410093	1	0.00223157	0.00169196	0.00154083	0.00234058	0.00126287	0.00174154
Brevundimonas	12.1228	0.0331428	0.410093	1	0.000199045	3.77e-05	0.000232528	0.000733115	0.000247108	7.52e-05
Variovorax	11.9902	0.0349216	0.422026	1	6.18e-05	0.000105046	1.48e-05	3.14e-05	0.000109989	5.26e-05
Segetibacter	11.9606	0.0353311	0.422026	1	0.000116096	0.000137189	5.36e-05	1.05e-05	0	0.000114254
Agromyces	11.96	0.03534	0.422026	1	0.000156994	3.62e-05	5.48e-05	7e-06	0.000136578	1.79e-06
Aeromonas	11.861	0.0367426	0.424681	1	0.000113702	0.000741809	9.96e-05	0.000905896	0.000301429	0.000396465
Geminicoccus	11.8568	0.0368029	0.424681	1	1.83e-06	0	0.000107246	0	0	0
Sanguibacteroides	11.8568	0.0368029	0.424681	1	1.82e-06	0	5.54e-06	0	0	0
Sphaerotilus	11.751	0.0383638	0.426769	1	0.000120812	0	5.72e-06	0.000262012	0.000210309	3.47e-05
mouse_gut_metagenome	11.7461	0.0384381	0.426769	1	0.000126381	0.000464697	0.000200437	0.000162106	0.000278837	6.89e-05
Polycyclovorans	11.7332	0.0386316	0.426769	1	0.000211189	0.000165017	0.000342478	7.15e-05	0.000745836	0.000153859
PAUC26f	11.7323	0.0386461	0.426769	1	2.01e-05	0.000205051	1.84e-06	5e-05	0.000283901	0
Allisonella	11.6662	0.0396589	0.43052	1	1.81e-05	1.76e-06	6.64e-05	1.77e-06	1.08e-05	0.0001085
Staphylococcus	11.6556	0.0398242	0.43052	1	0.00474142	0.0003975	0.000322464	0.00111112	0.00100643	0.00462285
Prauserella	11.5904	0.0408519	0.432274	1	0	0	0	7.47e-05	0	0.000162715
Enteractinococcus	11.5904	0.0408519	0.432274	1	0	0	0	4.62e-05	0.000155182	0
Ruminococcaceae_UCG-003	11.5649	0.0412616	0.432274	1	0.000130805	0.000302101	0.000278972	9.58e-05	0.000227323	5.26e-06
uncultured_Alcaligenaceae_bacterium	11.5397	0.04167	0.432274	1	1.79e-06	0	1.86e-06	0.000100543	0.000309102	0.000130097
uncultured_Acidobacteriales_bacterium	11.5035	0.042262	0.43403	1	4.48e-05	0.000115981	0.000116314	0.000135519	0.000126466	0
Papillibacter	11.409	0.0438476	0.445149	1	0.000455673	0.000116888	7e-05	0.000167043	4.51e-05	5.55e-05
[Eubacterium]_hallii_group	11.3878	0.0442115	0.445149	1	0.00059039	0.000899596	0.000542577	0.000100639	0.00051569	0.000288733
Legionella	11.3351	0.0451259	0.449945	1	0	0	0	0	0.000157285	7.37e-05
uncultured_Rhodospirillaceae_bacterium	11.3014	0.0457204	0.451489	1	8.76e-05	1.81e-06	0.000202701	0.000124975	0.000202148	2.78e-05
Tyzzerella_4	11.2762	0.04617	0.451587	1	0.000226011	0.000389181	0.000527598	0.000218586	0.000299451	7.48e-05
Corynebacterium_1	11.2116	0.047342	0.454145	1	0.000338146	0.000131482	0.000416626	0.000392997	0.000626078	0.00148205
Saccharopolyspora	11.144	0.0485991	0.454145	1	3.84e-05	8.82e-05	1.84e-06	1.77e-06	2.91e-05	0.000300728
Methylomonas	11.1352	0.0487634	0.454145	1	3.64e-05	0	1.82e-06	0.000196659	0.000170602	3.21e-05
uncultured_organism	11.0421	0.0505518	0.454145	1	0.000620106	0.000931746	0.00110714	0.000945414	0.00252635	0.00094888
Merdibacter	10.9073	0.0532486	0.454145	1	0	0	5.57e-06	1.74e-06	2.9e-05	0
Terrisporobacter	10.901	0.0533785	0.454145	1	6.74e-05	0	6.25e-05	5.7e-05	0.00015682	1.72e-06
Mobilitalea	10.7882	0.0557441	0.454145	1	1.79e-06	1.81e-06	1.68e-05	0	0	0.000142893
Sphingoaurantiacus	10.7751	0.0560252	0.454145	1	1.28e-05	1.79e-05	2.79e-05	8.68e-06	6.33e-05	6.87e-06
Paracoccus	10.7736	0.0560586	0.454145	1	2.39e-05	1.81e-06	0	0	8.3e-05	0.000102683
Atopobium	10.7662	0.0562169	0.454145	1	5.97e-05	1.76e-06	0.000107202	0	0.000255818	0.000110716
Virgisporangium	10.7131	0.0573752	0.454145	1	0	0.000122245	7.34e-06	0	6.15e-05	0
[Ruminococcus]_gauvreauii_group	10.7089	0.0574673	0.454145	1	4.66e-05	5.4e-06	7.18e-06	1.77e-06	1.8e-06	0
Hungatella	10.6963	0.0577449	0.454145	1	9e-06	0.000117426	3.6e-05	5.38e-05	0.000118016	7.08e-06
Taibaiella	10.6827	0.0580475	0.454145	1	0.000102743	2.32e-05	0.000150853	0.000135164	0.000150693	0
Kineosporia	10.6471	0.0588446	0.454145	1	1.82e-06	3.63e-06	9.92e-05	3.57e-06	0	0
Qipengyuania	10.6296	0.05924	0.454145	1	1.77e-06	5.13e-05	5.47e-06	9.36e-05	4.14e-05	2.78e-05
Erythrobacter	10.5723	0.0605515	0.454145	1	0	5.43e-05	3.37e-05	0	1.82e-05	0
marine_group	10.4674	0.0630249	0.454145	1	0	0	8.94e-05	5.23e-06	1.82e-06	0
Pseudoxanthomonas	10.4173	0.0642379	0.454145	1	2.69e-05	0.0001015	0.000103625	0.000488619	0.000472937	0.000481188
uncultured	10.2959	0.0672718	0.454145	1	0.0558702	0.0489192	0.049527	0.0639015	0.0567217	0.0569769
Ammoniibacillus	10.2776	0.0677407	0.454145	1	8.53e-05	6.38e-05	0	0	3.63e-05	0.000303644
Leptotrichia	10.2196	0.0692462	0.454145	1	0.000601075	0.000435277	0.000115138	0.000450687	0.000360998	0.00117225
GOUTA6	10.2128	0.0694263	0.454145	1	0	0	0.000215322	0	0	0
Pseudogracilibacillus	10.2128	0.0694263	0.454145	1	0	0	0	0	0	0.000187084
Cesiribacter	10.2128	0.0694263	0.454145	1	0	0	0	0	0	0.000127249
Desulfocarbo	10.2128	0.0694263	0.454145	1	0	0	0	9.4e-05	0	0
Halofilum	10.2128	0.0694263	0.454145	1	0	0	0	0	9.01e-05	0
Rummeliibacillus	10.2128	0.0694263	0.454145	1	0	0	8.83e-05	0	0	0
GKS98_freshwater_group	10.2128	0.0694263	0.454145	1	0	0	0	0	0	8.44e-05
Ruminococcaceae_UCG-011	10.2128	0.0694263	0.454145	1	0	0	0	0	0	8.3e-05
Chthonobacter	10.2128	0.0694263	0.454145	1	0	0	0	0	8.27e-05	0
Desulfatitalea	10.2128	0.0694263	0.454145	1	0	0	0	0	0	7.98e-05
Quatrionicoccus	10.2128	0.0694263	0.454145	1	0	0	0	6.96e-05	0	0
Mogibacterium	10.2128	0.0694263	0.454145	1	0	0	0	0	5.75e-05	0
Pelosinus	10.2128	0.0694263	0.454145	1	0	0	5.71e-05	0	0	0
Candidatus_Amoebophilus	10.2128	0.0694263	0.454145	1	0	0	0	5.69e-05	0	0
Acholeplasma	10.2128	0.0694263	0.454145	1	0	0	0	0	5.52e-05	0
Cohnella	10.2128	0.0694263	0.454145	1	0	0	0	0	0	5.38e-05
Smaragdicoccus	10.2128	0.0694263	0.454145	1	0	0	0	0	5.25e-05	0
Acidaminobacter	10.2128	0.0694263	0.454145	1	0	0	4.93e-05	0	0	0
Acetivibrio	10.2128	0.0694263	0.454145	1	0	0	0	4.88e-05	0	0
Chungangia	10.2128	0.0694263	0.454145	1	4.57e-05	0	0	0	0	0
Candidatus_Uzinura	10.2128	0.0694263	0.454145	1	0	4.47e-05	0	0	0	0
Alcanivorax	10.2128	0.0694263	0.454145	1	0	0	0	0	4e-05	0
uncultured_Cytophagales_bacterium	10.2128	0.0694263	0.454145	1	0	0	0	3.84e-05	0	0
Anaerobiospirillum	10.2128	0.0694263	0.454145	1	0	0	0	0	3.8e-05	0
Sterolibacterium	10.2128	0.0694263	0.454145	1	0	0	3.62e-05	0	0	0
Jiangella	10.2128	0.0694263	0.454145	1	0	0	0	0	3.6e-05	0
Mobiluncus	10.2128	0.0694263	0.454145	1	0	0	0	0	0	2.95e-05
Phacus_skujae	10.2128	0.0694263	0.454145	1	0	0	2.47e-05	0	0	0
Gordonia	10.2128	0.0694263	0.454145	1	0	0	0	0	1.4e-05	0
Buchnera	10.2128	0.0694263	0.454145	1	7.12e-06	0	0	0	0	0
GOUTB8	10.1625	0.0707609	0.457133	1	0	1.79e-06	3.31e-05	0.000208932	9.79e-05	0
Lachnospiraceae_UCG-001	10.162	0.0707733	0.457133	1	0.00197589	0.00284456	0.00243942	0.00241933	0.00150573	0.00211479
Lachnospiraceae_NK4A136_group	10.0995	0.0724648	0.465134	1	0.0810203	0.084206	0.0826619	0.0861917	0.0676011	0.0868927
Erysipelotrichaceae_UCG-003	10.0718	0.073225	0.467093	1	5.47e-05	0.000236784	5.08e-05	9.42e-05	0.000279513	0.000138802
Hypnocyclicus	10.0253	0.0745218	0.471866	1	0.000244433	0.000283509	0.000149524	3.24e-05	0.000368425	8.27e-05
Prevotella_7	9.96173	0.0763268	0.471866	1	0.000913376	0.000625315	0.0013958	0.000914056	0.00181184	0.000938238
Promicromonospora	9.96105	0.0763464	0.471866	1	6.29e-05	0	4.31e-05	0.000118453	7.97e-05	0
A2	9.93112	0.0772106	0.471866	1	0.000519258	0.00153426	0.00116603	0.000818941	0.00126629	0.000986733
MND1	9.91964	0.0775444	0.471866	1	0.00190767	0.0012665	0.0016626	0.00191212	0.00406018	0.000684795
Parabacteroides	9.91582	0.077656	0.471866	1	0.00257696	0.00358052	0.00519877	0.00283212	0.0032761	0.00318513
Ottowia	9.91099	0.0777969	0.471866	1	0.00039612	0.00129908	0.000569419	0.00058181	0.000413516	0.00035984
Afipia	9.90206	0.0780585	0.471866	1	0.000260991	1.09e-05	1.14e-05	5.68e-05	4.9e-05	4.18e-05
Saccharothrix	9.88845	0.0784583	0.471866	1	9e-06	7.35e-05	1.66e-05	8.75e-06	4.51e-05	0
Alteromonas	9.88474	0.0785677	0.471866	1	0	6.7e-05	9.18e-05	0	0.000159051	0
Ensifer	9.86618	0.079117	0.472402	1	0.00010126	0.000114038	3.67e-05	1.74e-06	0.000131362	4.34e-05
Rubellimicrobium	9.80141	0.0810618	0.475019	1	1.99e-05	1.97e-05	7.27e-05	9.33e-05	0.000157992	4.51e-05
Ruminiclostridium_5	9.79464	0.0812675	0.475019	1	0.00278449	0.00144278	0.00150124	0.00168386	0.00135411	0.00154746
PMMR1	9.79254	0.0813316	0.475019	1	2.54e-05	2.85e-05	3.31e-05	1.77e-05	1.24e-05	1.06e-05
Coprococcus_1	9.79012	0.0814054	0.475019	1	9.11e-06	3.6e-06	7.93e-05	4.31e-05	2.53e-05	3.44e-06
Prevotella_9	9.7551	0.0824793	0.478566	1	0.0078098	0.0106018	0.0110078	0.00595273	0.0112345	0.00562819
Odoribacter	9.69388	0.0843886	0.486894	1	0.00787192	0.00655013	0.00705766	0.00684385	0.005356	0.00818983
Caulobacter	9.50979	0.0903782	0.518539	1	0.00013682	1.8e-05	0.00013344	1.95e-05	0.000139073	3.54e-06
Bosea	9.47536	0.0915409	0.522292	1	3.58e-06	0	1.52e-05	0	3.15e-05	0.000208799
SWB02	9.38695	0.0945904	0.531849	1	0.000252242	0.000300035	0.000100945	0.00025882	0.000831105	0.000124963
Rosenbergiella	9.38185	0.0947689	0.531849	1	0	0	7.04e-05	3.44e-06	1.74e-06	0
Treponema_2	9.38183	0.0947696	0.531849	1	0.00041053	0.000568216	0.000782264	0.000604997	0.00169519	0.00103207
Thermincola	9.34627	0.0960243	0.535962	1	0.000136394	0.000453957	0.000681328	0.000284351	0.000283032	0.000286577
Pseudarcicella	9.30659	0.0974428	0.540939	1	0.000101779	0.00016178	0	5.21e-06	0.000114315	0
Klebsiella	9.19931	0.101374	0.553359	1	0	0	1.82e-06	0	3.61e-05	5.29e-06
Family_XIII_AD3011_group	9.18922	0.101751	0.553359	1	0.000365159	0.000305003	0.000125838	1.94e-05	0.000220647	0.00038189
freshwater_sediment_metagenome	9.18772	0.101807	0.553359	1	5.9e-05	0	0	0	1.79e-06	0.00016898
Ohtaekwangia	9.17348	0.102341	0.553359	1	0.000228136	0.000324088	0.000337517	9.63e-05	0.000788574	0.000186063
Rhodopseudomonas	9.15956	0.102867	0.553359	1	0	0.000170981	0	1.8e-06	0	6.53e-05
Ruminococcaceae_UCG-004	9.14995	0.103231	0.553359	1	0.000342095	0.000439576	0.000729844	0.000216952	0.000560778	0.000533312
Comamonas	9.14413	0.103452	0.553359	1	0.000203918	1.76e-06	3.76e-06	3.46e-06	8.07e-05	0.000179566
Pseudomonas	9.03954	0.107497	0.568611	1	0.0051152	0.00641674	0.0047602	0.00544687	0.0171142	0.00744913
Pajaroellobacter	9.02891	0.107916	0.568611	1	0.000165482	0.00014543	2.2e-05	1.78e-06	0.000347072	0.000342241
Corynebacterium	9.02441	0.108095	0.568611	1	0.00178451	0.00185145	0.000883878	0.00080408	0.000825493	0.0018034
Blvii28_wastewater-sludge_group	8.99955	0.109082	0.568611	1	2.91e-05	1.77e-06	2.09e-05	0.000211645	0.000212525	0
Faecalibacterium	8.99107	0.109421	0.568611	1	0.00365287	0.00849892	0.00831956	0.00348805	0.00694853	0.00415189
Angelakisella	8.98597	0.109625	0.568611	1	0.000900276	0.000642428	0.000805092	0.000679584	0.00130704	0.000658052
Virgibacillus	8.93272	0.111778	0.569495	1	0	0	1.85e-06	0	0.000108698	8.09e-05
Parvimonas	8.93272	0.111778	0.569495	1	1.83e-06	0	0	0	3.64e-05	7.3e-05
Candidatus_Koribacter	8.92896	0.111932	0.569495	1	0.00253335	0.000119886	0.000398787	0.00028455	0.000447494	0.000228371
Robinsoniella	8.92695	0.112014	0.569495	1	3.42e-05	0	0	0	0.000143389	3.1e-05
Haliangium	8.88969	0.113546	0.574442	1	0.00135187	0.000550738	0.000579458	0.00159598	0.00185567	0.00089275
Micromonospora	8.8604	0.114764	0.577756	1	2.71e-05	2.88e-05	2.57e-05	1.23e-05	0.000120757	0.00012928
uncultured_microorganism	8.80912	0.116924	0.580907	1	0.000110709	1.79e-06	0	0.0001026	0	0
Labrys	8.80912	0.116924	0.580907	1	5.55e-05	0	0	3.13e-05	4.33e-05	0
Fusobacterium	8.77679	0.118306	0.580907	1	0.000967745	0.00105428	0.00125254	0.00120494	0.000516607	0.00133464
Mycobacterium	8.76151	0.118963	0.580907	1	0.000272074	0.000109751	0.000309712	0.000127285	0.000343406	0.000206949
Paucibacter	8.76104	0.118983	0.580907	1	8.04e-05	0	8.95e-05	1.78e-06	1.81e-06	0
Blautia	8.75255	0.119351	0.580907	1	0.00722905	0.00718297	0.00955921	0.00638747	0.00714289	0.00700816
Sulfuritalea	8.75255	0.119351	0.580907	1	0.00288914	0.0030915	0.00329527	0.00253228	0.00186907	0.00339624
Nannocystis	8.73955	0.119915	0.580907	1	7.29e-06	2.71e-05	3.7e-06	0.000221243	0.000248339	0
Propionivibrio	8.7222	0.120671	0.581828	1	0	0	0.000124809	8.12e-05	4.91e-05	0
Ileibacterium	8.68495	0.12231	0.585613	1	0.000545275	0.000675606	0.000230569	0.000209816	0.000361493	0.000240474
Marvinbryantia	8.67848	0.122597	0.585613	1	0.000299787	0.000309846	0.000805491	0.000192724	0.0003575	0.000470838
Peptoclostridium	8.53082	0.129306	0.605128	1	0	0	0.000128806	0	4.33e-05	0
uncultured_Clostridium_sp.	8.52527	0.129565	0.605128	1	0	0.000136766	0	0	0	9.45e-05
Chelativorans	8.52527	0.129565	0.605128	1	0	8.69e-05	0	0	0	0.000133291
Syntrophus	8.52527	0.129565	0.605128	1	0.000111372	0	0	7.38e-05	0	0
Steroidobacter	8.5228	0.12968	0.605128	1	0.000312583	0.000311848	0.000814311	0.000557197	0.000751556	0.000319627
uncultured_Rubrobacteria_bacterium	8.5113	0.130217	0.605128	1	0	3.62e-06	0	0.000275473	4.7e-05	0
Kribbella	8.4596	0.13266	0.60984	1	0.000132687	8.14e-05	0.000136562	9.34e-05	0.000171332	5.34e-05
Kingella	8.45716	0.132776	0.60984	1	0	9.24e-05	6.52e-05	0	9.72e-05	0
Longispora	8.45219	0.133013	0.60984	1	3.62e-06	1.81e-06	0	0	0.000171867	0.000116536
Candidatus_Hepatoplasma	8.41752	0.134677	0.614725	1	0.000429791	0.000264794	0.000309905	0.000379149	0.00112991	0.00031134
Pedobacter	8.35648	0.137653	0.625528	1	3.67e-05	9.42e-05	0.000133409	0.000396666	0.000316742	3.27e-05
Neisseria	8.33291	0.138818	0.628043	1	0.00130982	0.00208386	0.00163377	0.00107069	0.000727279	0.00131298
Niastella	8.28116	0.141406	0.632876	1	0.000224539	0.000165258	7.3e-05	0.000188282	0.000255391	3.83e-05
Weissella	8.26796	0.142073	0.632876	1	0.000893193	0.000229214	0.00145899	6.22e-05	0.000331634	0.000665671
Pontibacter	8.25708	0.142625	0.632876	1	3.65e-06	0.000192434	6.51e-05	0.000123932	0.000473834	0.000150267
Coriobacteriaceae_UCG-002	8.23003	0.144006	0.632876	1	7.81e-05	0.000108896	0.000111599	0.000116628	0.000502926	0.000210904
Fusicatenibacter	8.22959	0.144028	0.632876	1	0.000344763	0.000121068	0.000865988	0.000329609	0.000256351	0.000271579
Actinospica	8.22689	0.144167	0.632876	1	0.000515454	5.34e-06	0.000142386	0.000161398	5.45e-05	4.91e-05
Lachnospiraceae_NC2004_group	8.22625	0.144199	0.632876	1	0	6.29e-05	3.71e-05	0.000151802	6.5e-05	5.34e-05
Woeseia	8.18668	0.146243	0.637417	1	0	8.09e-05	0.000241472	9.05e-05	0.000196847	7.68e-05
Ilumatobacter	8.18221	0.146476	0.637417	1	3.63e-06	1.81e-06	1.85e-06	2.14e-05	0.000142202	5.04e-05
Rhodococcus	8.16381	0.147436	0.637871	1	6.66e-05	1.81e-06	5.55e-06	3.2e-05	8.64e-05	0.000177656
Devosia	8.15644	0.147822	0.637871	1	0.000237248	0.000111752	0.000271454	0.000167717	0.000572802	0.000379645
Sporichthya	8.13371	0.149019	0.640345	1	3.57e-06	1.81e-06	2.34e-05	0	5.4e-06	8.42e-05
Catonella	8.11383	0.150073	0.642186	1	7.81e-05	0.000150224	1.85e-06	1.72e-06	0.000132914	0
uncultured_compost_bacterium	8.09863	0.150883	0.642974	1	0.000117683	7.08e-05	6.32e-05	0.000276247	0.000223256	0.000267275
Prevotella_2	8.07781	0.151999	0.643308	1	0.00109606	0.000766156	0.0017318	0.0005242	0.000374033	0.000761317
Bacillus	8.07382	0.152214	0.643308	1	0.000743198	0.000572635	0.000659123	0.000943069	0.00031945	0.000685182
Delftia	8.04554	0.153744	0.64711	1	5.44e-06	0	0.000131923	2.09e-05	0.000161416	1.22e-05
Candidatus_Adlerbacteria_bacterium_GW2011_GWC1_50_9	7.9724	0.157763	0.654072	1	0.000302542	1.81e-06	0.000184858	4.59e-05	0.000298115	0.000228408
Brevinema	7.96261	0.158309	0.654072	1	1.79e-06	0.0009073	0.000135034	0	0.00151271	0
Roseburia	7.93367	0.159929	0.654072	1	0.016126	0.0168698	0.0182898	0.015635	0.0135139	0.0176541
Candidatus_Solibacter	7.8783	0.163072	0.654072	1	0.00176696	0.0008611	0.000412395	0.000606161	0.00142936	0.000581618
Solirubrobacter	7.86243	0.163982	0.654072	1	0.000132217	4.32e-05	0.000225625	0.000169246	0.000149498	0.000187811
Paenibacillus	7.69718	0.173733	0.654072	1	0.00031473	0.000318804	7.94e-05	0.000394045	0.000336204	0.000132409
Nonomuraea	7.68197	0.174656	0.654072	1	7.73e-05	1.82e-06	1.84e-06	2.7e-05	8.29e-05	9.99e-05
Crossiella	7.67378	0.175154	0.654072	1	0.000295915	0	7.29e-06	1.72e-06	0.000106798	4.3e-05
Prevotella_1	7.57714	0.181132	0.654072	1	0.00103187	0.00131656	0.00187833	0.000658242	0.00302432	0.00185397
Lysobacter	7.54462	0.183183	0.654072	1	0.000318951	0.000275058	0.0005487	0.0007429	0.00159249	0.000735497
RB41	7.5138	0.185145	0.654072	1	1.61e-05	0.000126908	2.85e-05	0	1.8e-06	4.07e-05
Erysipelatoclostridium	7.51148	0.185294	0.654072	1	0.00506955	0.00518082	0.00533151	0.00671979	0.0045251	0.00672493
Phaselicystis	7.51005	0.185385	0.654072	1	2.66e-05	0.00034503	0.000162388	0.000211879	9.31e-05	0
Negativibacillus	7.4949	0.186358	0.654072	1	0.000793347	0.00102733	0.00122998	0.00166597	0.0011725	0.00120359
Pygmaiobacter	7.49418	0.186404	0.654072	1	7.24e-05	0.000103699	9.18e-06	7.56e-05	1.82e-06	0
Mucilaginibacter	7.4832	0.187112	0.654072	1	0.000210865	0	0	0	0	1.72e-06
uncultured_Geoalkalibacter_sp.	7.4832	0.187112	0.654072	1	0	0	0.000135911	0	1.44e-05	0
Chitinivorax	7.4832	0.187112	0.654072	1	0	0	1.84e-06	0	0	0.000100753
Alkalibaculum	7.4832	0.187112	0.654072	1	0	0	0	0	1.81e-06	0.000100722
Sulfurovum	7.4832	0.187112	0.654072	1	0	0	0	0	9.74e-05	1.72e-06
Acetobacter	7.4832	0.187112	0.654072	1	0	1.81e-06	9.71e-05	0	0	0
Vogesella	7.4832	0.187112	0.654072	1	0	1.76e-06	0	8.92e-05	0	0
Marinicella	7.4832	0.187112	0.654072	1	7.93e-05	0	1.79e-06	0	0	0
Candidatus_Nucleicultrix	7.4832	0.187112	0.654072	1	0	0	0	1.8e-06	7.01e-05	0
uncultured_Phyllobacteriaceae_bacterium	7.4832	0.187112	0.654072	1	0	0	1.79e-06	0	6.9e-05	0
Butyrivibrio_2	7.4832	0.187112	0.654072	1	1.79e-06	0	6.34e-05	0	0	0
Candidatus_Berkiella	7.4832	0.187112	0.654072	1	0	0	3.65e-06	0	5.98e-05	0
Candidatus_Paenicardinium	7.4832	0.187112	0.654072	1	0	0	0	1.77e-06	0	3.76e-05
Asticcacaulis	7.4832	0.187112	0.654072	1	1.61e-05	0	0	0	1.81e-06	0
metagenome	7.47577	0.187592	0.654072	1	0.00108203	0.000645488	0.00162346	0.00128264	0.00162763	0.000926981
Moraxella	7.47341	0.187745	0.654072	1	0.00016924	0.000226765	1.82e-06	3.57e-05	9.48e-05	0.00330846
Flavisolibacter	7.47194	0.18784	0.654072	1	0.000629185	0.000341897	0.000588683	0.000951001	0.000243664	0.00072309
uncultured_rumen_bacterium	7.42597	0.190838	0.654072	1	0.000480399	0.000375411	0.000232701	0.000211058	0.000803733	0.000124354
Prevotella	7.40733	0.192066	0.654072	1	0.000347546	0.000237219	0.000273378	0.000399783	0.000193271	0.00180298
Clade_Ib	7.34734	0.196063	0.654072	1	0.0003885	0.000226491	0.000492204	0.000397237	0.00059548	0.000201134
Holdemanella	7.32225	0.197756	0.654072	1	7.07e-05	2.46e-05	3.23e-05	7.07e-06	1.25e-05	0.000171227
Arthrobacter	7.31825	0.198027	0.654072	1	1.1e-05	3.6e-06	1.1e-05	0.000118506	0	6.94e-06
Paenisporosarcina	7.3021	0.199125	0.654072	1	0	0	0.00014506	0	4.17e-05	0
Inquilinus	7.3021	0.199125	0.654072	1	0.000128144	0	0	0	5.62e-05	0
Methylogaea	7.3021	0.199125	0.654072	1	0	0	9.13e-05	6.96e-05	0	0
Ruminococcaceae_UCG-012	7.3021	0.199125	0.654072	1	0	3.98e-05	0	0.000105233	0	0
uncultured_Nitrospirae_bacterium	7.3021	0.199125	0.654072	1	0	0	1.86e-06	0.000137601	0	0
Candidatus_Giovannonibacteria_bacterium_GW2011_GWB1_47_6b	7.3021	0.199125	0.654072	1	0	0	0.000128468	1.78e-06	0	0
uncultured_Candidatus_Dependentiae_bacterium	7.3021	0.199125	0.654072	1	0	0	0	6.62e-05	0	6.07e-05
Oxalobacter	7.3021	0.199125	0.654072	1	2.74e-05	0	0	0	0	8.03e-05
RBG-16-49-21	7.3021	0.199125	0.654072	1	0	0	7.87e-05	2.79e-05	0	0
1174-901-12	7.3021	0.199125	0.654072	1	0	0	0	4.79e-05	0	5.38e-05
Runella	7.3021	0.199125	0.654072	1	3.11e-05	0	0	0	6.81e-05	0
Azotobacter	7.3021	0.199125	0.654072	1	9.54e-05	0	0	0	1.81e-06	0
Coxiella	7.3021	0.199125	0.654072	1	3.21e-05	0	0	0	6.43e-05	0
uncultured_Syntrophobacterales_bacterium	7.3021	0.199125	0.654072	1	2.93e-05	0	0	0	4.72e-05	0
Georgfuchsia	7.3021	0.199125	0.654072	1	1.77e-06	4.37e-05	0	0	0	0
Clostridium_sensu_stricto_15	7.3021	0.199125	0.654072	1	7.32e-06	0	0	0	3.15e-05	0
Soonwooa	7.3021	0.199125	0.654072	1	3.66e-06	0	0	0	0	6.9e-06
Rhodomicrobium	7.29845	0.199374	0.654072	1	5.46e-06	3.63e-06	2.02e-05	0.000106681	0.000147109	1.79e-06
Anaerofustis	7.28392	0.200367	0.654072	1	1.84e-06	0.000230657	9.98e-05	3.51e-06	6.84e-05	0
Pseudarthrobacter	7.26786	0.201469	0.654072	1	0.000899825	0.000793253	0.00102317	0.000390577	0.00080883	0.00081749
uncultured_Bacteroidales_bacterium	7.26148	0.201909	0.654072	1	0.0198947	0.0220336	0.0177873	0.0194258	0.0166605	0.0186843
Dubosiella	7.2414	0.203297	0.654072	1	0.00011882	0.000116237	0.000193358	0.000119847	0.000385218	8.52e-05
Johnsonella	7.23964	0.203419	0.654072	1	0.000125199	8.7e-05	6.84e-05	4.5e-05	0	0.000316181
Desulfovibrio	7.20663	0.205721	0.654072	1	0.00274002	0.00250049	0.00163284	0.00212134	0.00274356	0.00159935
Capnocytophaga	7.14892	0.209798	0.654072	1	0.000378981	0.000875303	0.000137877	0.000200074	0.000549257	0.000862781
Cryptosporangium	7.13548	0.210758	0.654072	1	6.99e-05	0	0	0	6.16e-05	0
Veillonella	7.13548	0.210758	0.654072	1	5.48e-06	0.000125772	0	0	0	0
Proteocatella	7.13548	0.210758	0.654072	1	6.16e-05	0	0	0	0	6.25e-05
[Eubacterium]_yurii_group	7.13548	0.210758	0.654072	1	3.67e-06	0	0	7.83e-05	0	0
uncultured_Pedosphaera_sp.	7.13548	0.210758	0.654072	1	2.75e-05	0	0	0	3.99e-05	0
JTB255_marine_benthic_group	7.13548	0.210758	0.654072	1	0	0	2.24e-05	0	0	4.49e-05
Lawsonella	7.13548	0.210758	0.654072	1	0	6.16e-05	5.65e-06	0	0	0
Solobacterium	7.13548	0.210758	0.654072	1	3.61e-06	0	0	3.21e-05	0	0
CHKCI002	7.13548	0.210758	0.654072	1	3.63e-06	0	1.85e-06	0	0	0
F0058	7.12305	0.211648	0.654072	1	0.000279569	5.44e-05	3.65e-06	8.98e-05	6.85e-05	0.000105806
Pseudolabrys	7.07448	0.21516	0.654072	1	0.000171583	0.00013164	1.31e-05	0.000147615	7.42e-05	0.000122286
Tepidimicrobium	7.07259	0.215298	0.654072	1	0.000342834	0	1.84e-06	0.000149937	3.6e-05	6.72e-05
Sphingomonas	7.04592	0.217248	0.654072	1	0.00792787	0.00480682	0.00514081	0.00563418	0.0085111	0.00380103
Phreatobacter	6.99856	0.220747	0.654072	1	1.07e-05	2.34e-05	0	0.000150009	1.82e-06	0
Chitinimonas	6.97505	0.222502	0.654072	1	0	0	0.000119352	5.57e-05	1.8e-06	1.74e-05
Anaerostipes	6.97321	0.22264	0.654072	1	0.000586263	0.000826083	0.000646282	0.000718953	0.000449986	0.000462006
Amycolatopsis	6.95027	0.224365	0.654072	1	4.21e-05	1.75e-06	3.58e-06	0	9.09e-05	0
Solitalea	6.94644	0.224654	0.654072	1	1.84e-06	0	2.28e-05	0.000161975	1.61e-05	1.74e-05
Granulicella	6.93768	0.225316	0.654072	1	6.77e-05	6.15e-05	0.000159977	8.73e-06	0.000208299	0.000298264
Cloacibacterium	6.9314	0.225792	0.654072	1	4.18e-05	8.7e-05	8.44e-05	0	1.58e-05	9.14e-05
Limnobacter	6.93002	0.225897	0.654072	1	0.000130833	3.91e-05	0.000132719	0.000274137	0.000225158	0.000288233
IS-44	6.91436	0.227088	0.654072	1	0.000132675	1.06e-05	1.71e-05	0.00023974	0.000904998	3.5e-06
Ruminococcaceae_UCG-013	6.89286	0.228731	0.654072	1	0.00458331	0.00431096	0.00364132	0.00516851	0.00412362	0.00507534
Anaeromyxobacter	6.86935	0.23054	0.654072	1	0.000812873	6.17e-05	0.00024771	0.000379272	0.000117482	0.000243061
Skermanella	6.85546	0.231614	0.654072	1	9.11e-06	5.39e-06	0.000110129	0.000125894	0.000228329	5.32e-06
Curvibacter	6.83594	0.233131	0.654072	1	0.000220022	0.000494939	0.000179155	0.000115767	0.000197578	0.000434826
Xanthobacter	6.83299	0.23336	0.654072	1	0.000153988	8.04e-05	0.000118703	0.000237913	0	0.000403452
Olsenella	6.82596	0.233909	0.654072	1	3.74e-05	0	0.000145883	8.18e-05	2.71e-05	0
Novosphingobium	6.81607	0.234683	0.654072	1	0.000554256	0.000341301	0.000527996	0.000264857	0.000455858	0.000169598
Eisenbergiella	6.79112	0.236644	0.654072	1	0.000433624	4.47e-05	0.000252107	0.000408472	0.000220035	0.000177638
uncultured_green_sulfur_bacterium_GR-296.II.73	6.75828	0.239247	0.654072	1	0	0.000129629	0.000163941	5.85e-05	0	7.6e-05
Nocardia	6.74813	0.240056	0.654072	1	5.3e-05	0	0.000153439	6.48e-05	0	3.39e-05
Providencia	6.7304	0.241476	0.654072	1	6.93e-05	5.08e-05	4.08e-05	0	4.89e-05	6.94e-06
Psychrobacter	6.72628	0.241806	0.654072	1	0.000149237	5.26e-05	0	0.0001701	0	3.64e-05
Mucispirillum	6.72321	0.242052	0.654072	1	0.000977417	0.00114988	0.000525996	0.00156206	0.000923582	0.00106823
Candidatus_Entotheonella	6.70075	0.243864	0.654072	1	1.82e-06	4.7e-05	0	0.000130736	0	1.79e-06
Gaiella	6.69711	0.244158	0.654072	1	0.00108538	0.000390857	0.000555197	0.00081374	0.00129514	0.000493366
Methylotenera	6.67952	0.245587	0.654072	1	0	9.09e-05	3.65e-06	0	0	9.46e-05
Lachnoclostridium	6.65051	0.247956	0.654072	1	0.00639932	0.00730183	0.00693077	0.00770412	0.00566261	0.00610804
Alkaliphilus	6.60805	0.25146	0.654072	1	5.49e-06	0	4.58e-05	9.83e-05	7.55e-05	0
Aminobacter	6.60261	0.251911	0.654072	1	0.0001	3.44e-05	0.000194733	0	3.99e-05	0
Crocinitomix	6.56202	0.255303	0.654072	1	4.34e-05	7.99e-05	0	7.84e-05	8.4e-05	1.74e-05
Brevibacillus	6.54922	0.256381	0.654072	1	6.03e-05	0	8.01e-05	3.48e-06	5.08e-05	0
Sorangium	6.54643	0.256616	0.654072	1	0	1.81e-06	8.48e-05	0	8.99e-05	0
Pediococcus	6.53208	0.257829	0.654072	1	0.000428833	0.000550425	0.000184887	0.000202092	0.00588505	0.000556326
BD1-7_clade	6.52685	0.258272	0.654072	1	0.00013488	9.44e-05	1.84e-06	8.54e-05	0	0.000168019
Caproiciproducens	6.51462	0.259312	0.654072	1	0.000119493	0	2.76e-05	9.99e-05	0	4.12e-05
Terrimonas	6.51023	0.259686	0.654072	1	0.000426184	0.000682121	0.000827583	0.00120514	0.000748733	0.000630265
Azohydromonas	6.48408	0.261922	0.654072	1	0.000556307	0.000488737	0.0012725	0.00130825	0.00110674	0.000728873
Agathobacter	6.46939	0.263185	0.654072	1	0.00113926	0.00103063	0.00110602	0.000657974	0.000673337	0.00126968
Clostridium_sensu_stricto_1	6.46173	0.263845	0.654072	1	0.00136716	0.00119001	0.00124023	0.000815972	0.000899045	0.000975582
uncultured_Ochrobactrum_sp.	6.45569	0.264367	0.654072	1	1.82e-06	0	0	1.92e-05	6.17e-05	0
Dietzia	6.45569	0.264367	0.654072	1	0	1.81e-06	0	3.02e-05	0	7.02e-06
Mesorhizobium	6.44226	0.265531	0.654072	1	0.000164579	0.000194466	0.000230585	0.000101782	0.000368561	0.000193203
Sinomonas	6.43755	0.26594	0.654072	1	7.86e-05	0.000138314	0	0	1.82e-06	0
uncultured_Acidimicrobidae_bacterium	6.40815	0.268505	0.654072	1	0.000206781	0.0001357	0.000185895	0.000101596	5.8e-05	6.78e-05
Lachnoclostridium_10	6.4009	0.269139	0.654072	1	0	0	0.000149221	0.000107523	8.47e-05	4.68e-05
Enterococcus	6.37883	0.271082	0.654072	1	0.00223943	0.00197561	0.00262465	0.00185613	0.00169728	0.00303196
Acetatifactor	6.37372	0.271533	0.654072	1	0.000725664	0.000372529	0.000490405	0.000514603	0.00038395	0.000809642
Paraprevotella	6.36297	0.272485	0.654072	1	0.000128307	0.00022411	0.000409282	0.000278229	0.000227069	8.18e-05
Acetitomaculum	6.35842	0.272888	0.654072	1	0.0010649	0.000659036	0.000771363	0.00114752	0.000588475	0.000735998
Rhizobacter	6.35709	0.273007	0.654072	1	0.00040909	0.000181754	0.000320669	0.000354973	0.000353141	0.000131764
Cetobacterium	6.35589	0.273113	0.654072	1	0	0.000142697	0	0	2.33e-05	4.74e-05
Facklamia	6.35589	0.273113	0.654072	1	0	5.79e-05	0.000103963	0	0	3.47e-05
uncultured_Rickettsiales_bacterium	6.35217	0.273443	0.654072	1	0	0.000126798	2.67e-05	0	2.17e-05	2.5e-05
Fodinicola	6.31959	0.276351	0.654072	1	3.58e-05	0	1.84e-06	0	4.72e-05	0
MSBL7	6.31284	0.276957	0.654072	1	3.11e-05	1.75e-06	0.000124154	0.000244584	5.45e-05	7.85e-05
Rhodoferax	6.30859	0.277339	0.654072	1	0.000124053	0.000175248	0.000296378	0.000312485	0.000294852	5.24e-06
Parafilimonas	6.28286	0.27966	0.654072	1	9.03e-05	0	0	5.92e-05	1.8e-06	6.96e-05
Parasutterella	6.24745	0.28288	0.654072	1	0.00374051	0.00372242	0.00625996	0.00400812	0.00424776	0.00470524
Allorhizobium-Neorhizobium-Pararhizobium-Rhizobium	6.23793	0.283751	0.654072	1	0.000424915	0.000298652	0.000302449	0.000543381	0.000480928	0.000148573
Altererythrobacter	6.23506	0.284014	0.654072	1	0.000223873	0.000516208	0.000201974	0.000549311	0.000693437	0.000175099
Subdoligranulum	6.22832	0.284632	0.654072	1	0.000691723	0.000638474	0.00080436	0.000313763	0.000338402	0.000564656
UBA1819	6.22745	0.284712	0.654072	1	0.000698754	0.00011568	0.000494987	0.00031259	0.000342591	0.000102804
Moheibacter	6.21979	0.285416	0.654072	1	0	5.07e-05	4.81e-05	0	3.95e-05	0
Fournierella	6.21961	0.285433	0.654072	1	0.000143731	8.49e-05	3.62e-05	7.11e-06	5.4e-05	3.18e-05
Lachnospiraceae_UCG-010	6.21478	0.285878	0.654072	1	0.000234981	0.000284375	0.000282555	0.000126296	8.71e-05	0.000206134
Defluviitaleaceae_UCG-011	6.19652	0.287564	0.654072	1	0.000163221	0.000135875	4.05e-05	6.94e-05	0.000321983	0.000175152
Citrobacter	6.19522	0.287684	0.654072	1	0.00112624	0.00138102	0.000496832	0.000555536	0.00109429	0.000821661
Actinomyces	6.18878	0.288281	0.654072	1	0.00188911	0.00312964	0.00155365	0.00232619	0.00143709	0.00238777
Thermomonas	6.17994	0.289101	0.654072	1	0.000138136	0.000122652	5.92e-05	0.00027004	0	9.81e-05
Limnohabitans	6.15453	0.291472	0.654072	1	0.000320999	0.000255958	0.000248652	0.000528426	0.000196764	0.000503268
Candidatus_Planktophila	6.12905	0.293863	0.654072	1	0	3.63e-06	0	8.88e-05	0.000116337	0
Parvibacter	6.11979	0.294737	0.654072	1	7.2e-05	0	0.000156158	0	9.49e-05	2.92e-05
Haloplasma	6.1142	0.295264	0.654072	1	0.000163138	1.82e-06	0.00020356	0.00011413	0.000296714	3.04e-05
bacterium_enrichment_culture_clone_Anammox_55	6.11286	0.295391	0.654072	1	0.000169224	0.000428727	0.0001	0.000109295	0.000158094	0.000134586
Chishuiella	6.11091	0.295576	0.654072	1	0	0	6.33e-05	5.89e-05	0	7.24e-05
Faecalitalea	6.0672	0.299735	0.654072	1	2e-05	3.98e-05	3.24e-05	0	4.58e-05	0
Hahella	6.04677	0.301695	0.654072	1	0.000164072	3.5e-05	0.000104782	0.000123628	0	0
Ruminococcaceae_UCG-010	6.02041	0.304238	0.654072	1	0.00403693	0.00306905	0.00343428	0.0028339	0.00292434	0.00235048
Sunxiuqinia	6.01852	0.304421	0.654072	1	0.000122296	0	7.46e-05	3.57e-05	0.000197009	9.54e-05
Candidatus_Saccharimonas	6.01802	0.304469	0.654072	1	0	6.77e-05	0	8.59e-05	0.000133173	3.66e-06
Defluviitalea	5.99116	0.30708	0.654072	1	5.15e-05	0.000285892	4.42e-05	0.000139727	0.000184426	0.000144231
[Eubacterium]_oxidoreducens_group	5.96865	0.309282	0.654072	1	3.84e-05	0	7.45e-05	0.000118702	0.000134717	2.81e-05
uncultured_beta_proteobacterium	5.96569	0.309571	0.654072	1	0.000404606	0.00026342	0.000263449	0.000501498	0.000627034	0.000516764
Thauera	5.9538	0.31074	0.654072	1	0.00103425	0.000480652	0.000698322	0.0010401	0.000389758	0.000544652
Hyphomicrobium	5.94839	0.311273	0.654072	1	1.87e-06	0.000143342	9.36e-05	7.01e-05	6.34e-05	0.000295688
Acidipila	5.93147	0.312945	0.654072	1	0.000102465	0	0.000104924	0.000211142	0.000134581	3.74e-06
Lachnospiraceae_NK4B4_group	5.8929	0.31678	0.654072	1	0.000126927	0.000279848	0.000161647	9.55e-05	0.000154119	1.75e-06
Cupriavidus	5.84084	0.322015	0.654072	1	8.46e-05	0.000112996	0.000239647	0.000151987	6.71e-05	0.000155341
uncultured_Chlorobi_bacterium	5.8396	0.322141	0.654072	1	0	9.06e-05	0.000198772	0.000274149	0.000151119	0.000317285
Pseudorhodobacter	5.82613	0.323507	0.654072	1	7.21e-06	4.71e-05	2.27e-05	3.31e-05	1.81e-06	2.67e-05
Ignavibacterium	5.82274	0.323851	0.654072	1	4.79e-05	1.81e-06	4.66e-05	0.000153767	0.000147258	0
F0332	5.82199	0.323927	0.654072	1	4.38e-05	5.25e-05	0.000105613	0.000214534	0.000282397	3.44e-06
uncultured_Firmicutes_bacterium	5.81009	0.325139	0.654072	1	7.33e-05	3.76e-05	0.000201455	0.000181643	0.000282049	7.89e-05
Ralstonia	5.80013	0.326156	0.654072	1	0.000300053	0.000668907	0.000522697	0.000383006	0.000189367	0.00112164
Gemmatirosa	5.74651	0.331671	0.654072	1	2.35e-05	1.26e-05	4.62e-05	0.000162792	0.000435476	0.000115805
Sulfurifustis	5.74431	0.331899	0.654072	1	0.00017874	5.62e-05	0.000364365	0.000550302	0.000172326	0.000135776
Ruminiclostridium	5.72959	0.333426	0.654072	1	0.00732464	0.00837493	0.00883442	0.0099577	0.00957331	0.00858971
Millionella	5.71811	0.334621	0.654072	1	0.00578281	0.0068389	0.0072201	0.00774484	0.00596467	0.00768857
[Ruminococcus]_gnavus_group	5.69515	0.337021	0.654072	1	0.000475642	0.00077045	0.000920797	0.000488932	0.00021281	0.000477422
Empedobacter	5.68522	0.338063	0.654072	1	1.24e-05	0	6.64e-05	4.77e-05	0	1.22e-05
C39	5.6813	0.338474	0.654072	1	0.000411005	0.00100034	0.000528428	0.000331568	0.000506482	0.000438919
Deferrisoma	5.65038	0.341738	0.654072	1	0	0.000103466	3.69e-06	1.8e-06	0.000191658	0.000147871
Gemmatimonas	5.64663	0.342135	0.654072	1	0.00200295	0.00037038	0.000760679	0.000983537	0.00126761	0.000891894
Anaerofilum	5.62502	0.344432	0.654072	1	9.91e-05	0.000138792	0.000114066	1.06e-05	1.26e-05	0.00018018
Jeotgalibaca	5.61275	0.345741	0.654072	1	1.8e-06	0.000125479	0	2.26e-05	0	0
Rikenellaceae_RC9_gut_group	5.60204	0.346886	0.654072	1	0.00749448	0.00559396	0.00804644	0.00672258	0.00671441	0.00773925
uncultured_Thermoanaerobacterales_bacterium	5.57479	0.349814	0.654072	1	9.03e-06	7.89e-05	0.000149316	3.55e-06	9.37e-05	1.75e-06
Polynucleobacter	5.55862	0.351561	0.654072	1	0.000336967	0.000540591	3.03e-05	0.000243079	0.000151846	0.000388085
Peptostreptococcus	5.55673	0.351765	0.654072	1	3.11e-05	0	0.000121925	1.74e-06	4.33e-05	3.83e-05
Methylocystis	5.52238	0.355498	0.654072	1	1.79e-06	0	0.000216021	6.56e-05	9.09e-05	1.79e-06
Bacteroides	5.51531	0.35627	0.654072	1	0.0340928	0.0371777	0.0505954	0.0320148	0.0317767	0.0295913
uncultured_alpha_proteobacterium	5.50483	0.357416	0.654072	1	0.00185783	0.000348399	0.000257784	0.000118569	0.000552242	0.000369263
Romboutsia	5.5	0.357946	0.654072	1	0.00236657	0.00211264	0.00185948	0.00138156	0.00227771	0.00211135
Anaeroplasma	5.48416	0.359686	0.654072	1	0.000280663	6.84e-05	0.000274718	0.000268867	0.000141792	0.000189011
Lachnospiraceae_UCG-007	5.47122	0.361113	0.654072	1	3.6e-05	0	3.12e-05	0	0	1.75e-06
Arenimonas	5.45552	0.362848	0.654072	1	0.000218439	0.000362798	0.00047145	0.000355905	0.000282124	0.000123182
GCA-900066575	5.39668	0.369408	0.654072	1	0.00106364	0.00090649	0.00150615	0.0013969	0.000725903	0.00111476
Lacibacter	5.3923	0.3699	0.654072	1	5.11e-05	3.62e-06	2.26e-05	2.09e-05	8.3e-05	0
Parasegetibacter	5.39222	0.369909	0.654072	1	5.97e-05	6.34e-05	1.86e-06	0.000121799	7.4e-05	0
Aggregatibacter	5.36697	0.372753	0.654072	1	0.000137778	9.6e-05	0.000242673	0.000224575	7.6e-05	0.00083819
Thermobifida	5.35701	0.37388	0.654072	1	0.000151168	0.000350619	0.000338486	0.000878392	0.000280776	0.00088932
Dongia	5.35262	0.374377	0.654072	1	0.00028821	0.000373217	0.000720661	0.000757106	0.00110822	0.00058823
Simplicispira	5.34271	0.375501	0.654072	1	1.99e-05	0.000146197	0.000134659	0.000192115	2.16e-05	0.000332774
Sulfitobacter	5.34078	0.375721	0.654072	1	0	0.000128005	0.000106508	8.92e-06	0	0
Planifilum	5.34078	0.375721	0.654072	1	0	1.77e-06	0	9.36e-05	8.3e-05	0
Ezakiella	5.34078	0.375721	0.654072	1	0	6.68e-05	0	0	1.81e-06	0.00010936
Quadrisphaera	5.34039	0.375765	0.654072	1	5.39e-06	5.25e-05	1.27e-05	4.53e-05	7.27e-05	3.56e-05
Chryseolinea	5.33488	0.376392	0.654072	1	0.000154692	0.000178838	0.000221107	0.000603099	0.000458787	0.000318753
Actinobacillus	5.32968	0.376983	0.654072	1	6e-05	0.000169506	1.82e-06	0	0	0
Candidatus_Paracaedibacter	5.32968	0.376983	0.654072	1	4.94e-05	0	3.43e-05	0	0	0.000110077
Anaerococcus	5.32968	0.376983	0.654072	1	0	1.63e-05	0	0	2e-05	0.000137184
Carnobacterium	5.32968	0.376983	0.654072	1	0	0	0	0.000105969	3.24e-05	1.91e-05
WCHB1-32	5.32968	0.376983	0.654072	1	0	0	0	3.31e-05	6.28e-05	6.07e-05
Desemzia	5.32968	0.376983	0.654072	1	5.98e-05	0	0	8.78e-05	1.79e-06	0
Coprobacillus	5.32968	0.376983	0.654072	1	3.57e-05	0	0	7.38e-05	3.43e-05	0
Finegoldia	5.32968	0.376983	0.654072	1	6.98e-05	0	4.05e-05	0	0	1.91e-05
AKIW659	5.32968	0.376983	0.654072	1	0	0	1.86e-06	2.26e-05	3.76e-05	0
Ureaplasma	5.31503	0.378655	0.654072	1	4.73e-05	0.000812012	0.000273898	0	3.38e-05	4.23e-05
Deefgea	5.29727	0.380688	0.654072	1	0.000200963	0.00021208	7.62e-06	0.000215195	0.000108307	8.59e-05
Sellimonas	5.27439	0.383319	0.654072	1	1.08e-05	7.43e-05	3.91e-05	7.8e-05	5.6e-05	2.12e-05
Nakamurella	5.25302	0.385789	0.654072	1	3.65e-05	3.58e-06	5.63e-05	9.81e-05	0.000103972	0
gut_metagenome	5.24189	0.387078	0.654072	1	1.8e-06	5.39e-06	0.000144432	2.43e-05	0.000219327	4.41e-05
Salinimicrobium	5.22644	0.388875	0.654072	1	6.79e-05	6.62e-05	5.85e-05	4.45e-05	3.61e-06	0.000164966
Planococcus	5.2221	0.389381	0.654072	1	0.000166757	1.77e-06	0.000214199	0.000139633	7.01e-05	3.47e-05
Persicitalea	5.2068	0.391167	0.654072	1	2.92e-05	0.000124114	1.33e-05	0.000102017	7.39e-05	0
Enhydrobacter	5.2068	0.391167	0.654072	1	4.86e-05	1.09e-05	3.58e-06	5.32e-06	4.13e-05	4.99e-05
Murdochiella	5.2048	0.391401	0.654072	1	0	5.97e-05	1.82e-06	0	0	8.33e-05
Chitinibacter	5.2048	0.391401	0.654072	1	1.77e-06	0	0	7.31e-05	0	3.51e-06
Defluviimonas	5.2048	0.391401	0.654072	1	1.97e-05	0	2.27e-05	0	3.24e-05	0
Porphyromonas	5.20364	0.391537	0.654072	1	0.000272603	0.000420848	0.000293205	6.45e-05	9.21e-05	0.000733075
Sulfurospirillum	5.19354	0.39272	0.654072	1	5.4e-06	9.62e-05	5.58e-05	1.8e-06	5.57e-05	0
Haemophilus	5.18607	0.393596	0.654072	1	0.000523321	0.00165636	0.000377341	0.00100301	0.000458802	0.000563405
Bilophila	5.14541	0.398394	0.654072	1	0.000602491	0.00059058	0.000913443	0.00112448	0.000495602	0.000769348
uncultured_soil_bacterium	5.1147	0.402043	0.654072	1	0.0010017	0.000428815	0.000607479	0.000619351	0.000788371	0.000689559
Lawsonia	5.07992	0.406205	0.654072	1	6.26e-05	0	7.22e-05	0.000102459	0	0
Pseudoalteromonas	5.07992	0.406205	0.654072	1	8.84e-05	0	0	6.09e-05	6.16e-05	0
Ammoniphilus	5.07992	0.406205	0.654072	1	0	0.000101942	0	8.95e-05	5.42e-06	0
Maritimibacter	5.07992	0.406205	0.654072	1	4.5e-05	8.15e-05	3.98e-05	0	0	0
Faecalibaculum	5.07776	0.406464	0.654072	1	0.000368428	0.000351855	0.000537946	0.000651348	0.000463569	0.000888836
uncultured_proteobacterium	5.06974	0.407429	0.654072	1	0.000546949	0.000132374	0.000195165	0.000279144	0.000239222	6.21e-05
Edaphobacter	5.06617	0.407858	0.654072	1	5.85e-05	1.81e-06	0.000130851	0	1.45e-05	2.58e-05
uncultured_Desulfuromonadales_bacterium	5.03809	0.411249	0.654072	1	1.82e-06	0.000112633	0.000148355	1.04e-05	0	8.25e-05
Nitrospira	5.02196	0.413206	0.654072	1	0.00147699	0.000973498	0.00110277	0.00163744	0.00136906	0.00073586
Hydrogenophaga	5.02041	0.413395	0.654072	1	0.00174688	0.00136031	0.0022685	0.00212189	0.00154571	0.00153718
ASF356	5.00893	0.414792	0.654072	1	0.00337157	0.00239257	0.00241906	0.00247166	0.00293808	0.00277358
Denitratisoma	5.0075	0.414966	0.654072	1	0.0005828	0.000260884	0.000243091	0.000544927	0.000600659	0.00070008
Intrasporangium	5.00299	0.415515	0.654072	1	0.000114351	0.000102967	3.69e-06	3.46e-06	3.26e-05	0.000137429
Anaerovibrio	5	0.41588	0.654072	1	0	0	0	0	0.000349835	0
Rhodovastum	5	0.41588	0.654072	1	0	0	0	0	0	0.000128816
saltmarsh_clone_LCP-6	5	0.41588	0.654072	1	0	0	0.000124871	0	0	0
denitrifying_bacterium_enrichment_culture_clone_NOB_2_A7	5	0.41588	0.654072	1	0	0	0.000123035	0	0	0
SM1A02	5	0.41588	0.654072	1	0	0.000115291	0	0	0	0
[Cytophaga]_xylanolytica_group	5	0.41588	0.654072	1	0	0	0	0.000112044	0	0
Desulfopila	5	0.41588	0.654072	1	0	0	0	0.000111821	0	0
Indibacter	5	0.41588	0.654072	1	0	0	0	0	0	9.79e-05
uncultured_Owenweeksia_sp.	5	0.41588	0.654072	1	0	9.74e-05	0	0	0	0
uncultured_Myxococcales_bacterium	5	0.41588	0.654072	1	9.54e-05	0	0	0	0	0
Minicystis	5	0.41588	0.654072	1	0	9.48e-05	0	0	0	0
Lacihabitans	5	0.41588	0.654072	1	0	9.38e-05	0	0	0	0
Tahibacter	5	0.41588	0.654072	1	0	0	0	0	0	9.29e-05
Aureimonas	5	0.41588	0.654072	1	9.2e-05	0	0	0	0	0
Turneriella	5	0.41588	0.654072	1	0	0	9.02e-05	0	0	0
Sneathiella	5	0.41588	0.654072	1	0	0	8.98e-05	0	0	0
Emticicia	5	0.41588	0.654072	1	0	8.87e-05	0	0	0	0
Effusibacillus	5	0.41588	0.654072	1	0	0	0	0	8.63e-05	0
Geoalkalibacter	5	0.41588	0.654072	1	0	0	0	8.34e-05	0	0
bacterium_YC-ZSS-LKJ147	5	0.41588	0.654072	1	0	8.15e-05	0	0	0	0
Aquamicrobium	5	0.41588	0.654072	1	0	0	0	8.09e-05	0	0
uncultured_Polyangiaceae_bacterium	5	0.41588	0.654072	1	0	0	7.85e-05	0	0	0
uncultured_Chlorobiales_bacterium	5	0.41588	0.654072	1	0	0	0	0	0	7.72e-05
Roseiarcus	5	0.41588	0.654072	1	0	0	0	7.49e-05	0	0
Siphonobacter	5	0.41588	0.654072	1	0	0	0	7.47e-05	0	0
[Anaerorhabdus]_furcosa_group	5	0.41588	0.654072	1	7.32e-05	0	0	0	0	0
Stella	5	0.41588	0.654072	1	0	0	0	0	0	7.3e-05
uncultured_Rhizobiales_bacterium	5	0.41588	0.654072	1	0	7.15e-05	0	0	0	0
Natribacillus	5	0.41588	0.654072	1	0	0	0	7.05e-05	0	0
Proteiniborus	5	0.41588	0.654072	1	0	6.99e-05	0	0	0	0
Candidimonas	5	0.41588	0.654072	1	0	6.99e-05	0	0	0	0
Desulfatiglans	5	0.41588	0.654072	1	0	0	0	6.79e-05	0	0
Polyangium	5	0.41588	0.654072	1	0	6.7e-05	0	0	0	0
uncultured_Paludibacter_sp.	5	0.41588	0.654072	1	0	0	6.63e-05	0	0	0
Thermoactinomyces	5	0.41588	0.654072	1	0	0	0	0	6.49e-05	0
Paludibacter	5	0.41588	0.654072	1	0	0	0	0	0	6.2e-05
Methylobacillus	5	0.41588	0.654072	1	0	0	0	6.11e-05	0	0
Chthoniobacter	5	0.41588	0.654072	1	0	0	0	0	6.1e-05	0
Methyloparacoccus	5	0.41588	0.654072	1	0	0	0	6.03e-05	0	0
SAR116_cluster_bacterium_REDSEA-S10_B10N8	5	0.41588	0.654072	1	0	0	0	6.02e-05	0	0
Acidiphilium	5	0.41588	0.654072	1	0	0	5.98e-05	0	0	0
Fibrella	5	0.41588	0.654072	1	5.98e-05	0	0	0	0	0
bacterium_YC-LK-LKJ4	5	0.41588	0.654072	1	5.9e-05	0	0	0	0	0
Rubritepida	5	0.41588	0.654072	1	0	0	0	5.85e-05	0	0
Bacteriovorax	5	0.41588	0.654072	1	0	0	0	0	5.8e-05	0
Holophaga	5	0.41588	0.654072	1	0	5.8e-05	0	0	0	0
pLW-20	5	0.41588	0.654072	1	0	0	0	0	5.75e-05	0
Alkalibacterium	5	0.41588	0.654072	1	0	0	0	5.75e-05	0	0
Opitutus	5	0.41588	0.654072	1	0	0	5.69e-05	0	0	0
Amaricoccus	5	0.41588	0.654072	1	5.65e-05	0	0	0	0	0
Sharpea	5	0.41588	0.654072	1	0	5.61e-05	0	0	0	0
Jeotgalibacillus	5	0.41588	0.654072	1	0	0	0	0	5.45e-05	0
Planktomarina	5	0.41588	0.654072	1	0	0	0	0	0	5.32e-05
Robertkochia	5	0.41588	0.654072	1	0	0	0	0	5.24e-05	0
uncultured_Bellilinea_sp.	5	0.41588	0.654072	1	5.12e-05	0	0	0	0	0
Dethiobacter	5	0.41588	0.654072	1	0	0	0	0	5.09e-05	0
Savagea	5	0.41588	0.654072	1	5.01e-05	0	0	0	0	0
Oxalicibacterium	5	0.41588	0.654072	1	0	0	4.93e-05	0	0	0
Thermoanaerobaculum	5	0.41588	0.654072	1	0	0	0	4.88e-05	0	0
uncultured_Geobacter_sp.	5	0.41588	0.654072	1	0	0	0	4.88e-05	0	0
Ketogulonicigenium	5	0.41588	0.654072	1	4.86e-05	0	0	0	0	0
Eoetvoesia	5	0.41588	0.654072	1	0	0	0	0	4.86e-05	0
FFCH7168	5	0.41588	0.654072	1	0	0	0	4.8e-05	0	0
Sulfurimonas	5	0.41588	0.654072	1	0	4.75e-05	0	0	0	0
Tepidimonas	5	0.41588	0.654072	1	0	0	0	4.7e-05	0	0
Desulfovirga	5	0.41588	0.654072	1	0	0	0	4.7e-05	0	0
[Eubacterium]_saphenum_group	5	0.41588	0.654072	1	0	0	0	0	0	4.64e-05
Candidatus_Captivus	5	0.41588	0.654072	1	0	0	4.6e-05	0	0	0
Myxococcus	5	0.41588	0.654072	1	4.57e-05	0	0	0	0	0
Ruegeria	5	0.41588	0.654072	1	0	4.54e-05	0	0	0	0
Candidatus_Endomicrobium	5	0.41588	0.654072	1	0	0	0	0	0	4.51e-05
Shimazuella	5	0.41588	0.654072	1	0	0	0	0	4.5e-05	0
Firmicutes_bacterium_CAG:822	5	0.41588	0.654072	1	4.48e-05	0	0	0	0	0
Lacunisphaera	5	0.41588	0.654072	1	0	0	0	4.46e-05	0	0
Monomastix_minuta	5	0.41588	0.654072	1	4.42e-05	0	0	0	0	0
Acetoanaerobium	5	0.41588	0.654072	1	4.39e-05	0	0	0	0	0
Tagaea	5	0.41588	0.654072	1	0	0	0	0	4.36e-05	0
Leuconostoc	5	0.41588	0.654072	1	0	4.36e-05	0	0	0	0
JdFR-76	5	0.41588	0.654072	1	0	0	0	4.35e-05	0	0
Tsukamurella	5	0.41588	0.654072	1	0	0	0	0	4.35e-05	0
Aquiflexum	5	0.41588	0.654072	1	0	0	0	0	0	4.34e-05
Lachnospiraceae_NK3A20_group	5	0.41588	0.654072	1	0	0	0	0	4.32e-05	0
Salegentibacter	5	0.41588	0.654072	1	0	0	4.29e-05	0	0	0
uncultured_Paenibacillaceae_bacterium	5	0.41588	0.654072	1	0	0	4.25e-05	0	0	0
Salinispira	5	0.41588	0.654072	1	0	0	0	0	4.19e-05	0
Candidatus_Bealeia	5	0.41588	0.654072	1	0	0	0	4.18e-05	0	0
uncultured_Rhodocyclaceae_bacterium	5	0.41588	0.654072	1	0	0	0	0	4.17e-05	0
Incertae_Sedis	5	0.41588	0.654072	1	0	0	0	4.13e-05	0	0
Desulfurivibrio	5	0.41588	0.654072	1	4.11e-05	0	0	0	0	0
uncultured_Solirubrobacter_sp.	5	0.41588	0.654072	1	0	0	0	4.08e-05	0	0
Gracilibacillus	5	0.41588	0.654072	1	0	0	0	0	4e-05	0
bacterium_Ellin517	5	0.41588	0.654072	1	0	3.99e-05	0	0	0	0
uncultured_Clostridia_bacterium	5	0.41588	0.654072	1	0	0	0	0	3.97e-05	0
Lachnospiraceae_UCG-004	5	0.41588	0.654072	1	3.87e-05	0	0	0	0	0
Gluconobacter	5	0.41588	0.654072	1	3.84e-05	0	0	0	0	0
Desulfotomaculum	5	0.41588	0.654072	1	0	0	0	0	3.82e-05	0
uncultured_bacterium_SJP-3	5	0.41588	0.654072	1	0	0	3.81e-05	0	0	0
Roseimarinus	5	0.41588	0.654072	1	0	0	0	0	3.81e-05	0
uncultured_Bacteriovorax_sp.	5	0.41588	0.654072	1	0	0	0	0	3.79e-05	0
RCP1-48	5	0.41588	0.654072	1	3.76e-05	0	0	0	0	0
[Aquaspirillum]_arcticum_group	5	0.41588	0.654072	1	0	0	0	3.65e-05	0	0
S5-A14a	5	0.41588	0.654072	1	0	0	0	0	0	3.65e-05
Parvibaculum	5	0.41588	0.654072	1	0	0	0	0	3.64e-05	0
Halobacillus	5	0.41588	0.654072	1	0	0	0	0	3.63e-05	0
Holdemania	5	0.41588	0.654072	1	0	0	0	3.61e-05	0	0
Telmatospirillum	5	0.41588	0.654072	1	0	0	0	0	3.61e-05	0
Oleiphilus	5	0.41588	0.654072	1	0	0	0	0	3.6e-05	0
W5053	5	0.41588	0.654072	1	0	0	0	0	0	3.57e-05
Pseudooceanicola	5	0.41588	0.654072	1	3.5e-05	0	0	0	0	0
Mucinivorans	5	0.41588	0.654072	1	0	3.45e-05	0	0	0	0
Verrucomicrobia_bacterium_ADurb.Bin118	5	0.41588	0.654072	1	0	3.44e-05	0	0	0	0
Actibacter	5	0.41588	0.654072	1	3.4e-05	0	0	0	0	0
uncultured_Kofleriaceae_bacterium	5	0.41588	0.654072	1	0	0	0	3.31e-05	0	0
unidentified_bacterium_wb1_A18	5	0.41588	0.654072	1	0	0	0	3.31e-05	0	0
Desulfoprunum	5	0.41588	0.654072	1	0	0	0	3.31e-05	0	0
Desulfurispora	5	0.41588	0.654072	1	0	0	0	3.21e-05	0	0
Jannaschia	5	0.41588	0.654072	1	0	3.16e-05	0	0	0	0
Nitratireductor	5	0.41588	0.654072	1	0	0	0	3.13e-05	0	0
Dehalococcoidia_bacterium_SCGC_AB-540-C11	5	0.41588	0.654072	1	0	0	0	3.13e-05	0	0
Thioalkalispira	5	0.41588	0.654072	1	0	0	0	3.13e-05	0	0
Sedimentibacter	5	0.41588	0.654072	1	0	3.08e-05	0	0	0	0
Allobacillus	5	0.41588	0.654072	1	0	3.08e-05	0	0	0	0
uncultured_marine_bacterium	5	0.41588	0.654072	1	3.06e-05	0	0	0	0	0
Candidatus_Carsonella	5	0.41588	0.654072	1	0	3.04e-05	0	0	0	0
S50_wastewater-sludge_group	5	0.41588	0.654072	1	0	0	0	0	0	3e-05
Clostridium_sensu_stricto_11	5	0.41588	0.654072	1	0	0	0	0	0	3e-05
Proteiniphilum	5	0.41588	0.654072	1	0	0	0	0	2.89e-05	0
Aurantimicrobium	5	0.41588	0.654072	1	0	0	2.86e-05	0	0	0
[Agitococcus]_lubricus_group	5	0.41588	0.654072	1	2.86e-05	0	0	0	0	0
Tropicimonas	5	0.41588	0.654072	1	0	0	2.67e-05	0	0	0
Methylococcus	5	0.41588	0.654072	1	0	0	0	2.61e-05	0	0
Aequorivita	5	0.41588	0.654072	1	0	0	0	0	2.54e-05	0
[Streptomyces]_thermoautotrophicus	5	0.41588	0.654072	1	0	0	0	0	2.54e-05	0
alphaI_cluster	5	0.41588	0.654072	1	0	0	0	2.49e-05	0	0
Candidatus_Liberibacter	5	0.41588	0.654072	1	0	0	2.48e-05	0	0	0
NS5_marine_group	5	0.41588	0.654072	1	0	0	0	0	0	2.47e-05
Carteria_cerasiformis	5	0.41588	0.654072	1	0	0	0	2.44e-05	0	0
Fastidiosipila	5	0.41588	0.654072	1	0	0	0	0	0	2.43e-05
uncultured_Nitrospinaceae_bacterium	5	0.41588	0.654072	1	2.38e-05	0	0	0	0	0
RS62_marine_group	5	0.41588	0.654072	1	2.38e-05	0	0	0	0	0
Dielma	5	0.41588	0.654072	1	0	0	0	0	2.36e-05	0
Marinobacter	5	0.41588	0.654072	1	0	0	0	0	2.34e-05	0
Spongospora_subterranea	5	0.41588	0.654072	1	2.32e-05	0	0	0	0	0
uncultured_Sinobacteraceae_bacterium	5	0.41588	0.654072	1	0	0	2.29e-05	0	0	0
Terribacillus	5	0.41588	0.654072	1	0	0	2.1e-05	0	0	0
uncultured_soil_bacterium_PBS-III-30	5	0.41588	0.654072	1	0	0	0	2.09e-05	0	0
Candidatus_Endoecteinascidia	5	0.41588	0.654072	1	2.05e-05	0	0	0	0	0
AT-s3-44	5	0.41588	0.654072	1	0	0	0	0	2e-05	0
Saprospira	5	0.41588	0.654072	1	0	0	0	0	1.99e-05	0
Catenovulum	5	0.41588	0.654072	1	0	0	0	1.91e-05	0	0
TX1A-55	5	0.41588	0.654072	1	0	0	0	0	1.82e-05	0
Silvanigrella	5	0.41588	0.654072	1	0	0	0	1.74e-05	0	0
uncultured_sludge_bacterium	5	0.41588	0.654072	1	0	0	1.71e-05	0	0	0
Allocatelliglobosispora	5	0.41588	0.654072	1	0	0	0	1.57e-05	0	0
Sulfuricella	5	0.41588	0.654072	1	0	0	0	1.57e-05	0	0
Taeseokella	5	0.41588	0.654072	1	1.45e-05	0	0	0	0	0
HSB_OF53-F07	5	0.41588	0.654072	1	0	1.22e-05	0	0	0	0
Alphaproteobacteria_bacterium_RIFCSPHIGHO2_02_FULL_40_34	5	0.41588	0.654072	1	0	0	1.14e-05	0	0	0
Cellulosilyticum	5	0.41588	0.654072	1	0	0	1.14e-05	0	0	0
Tenacibaculum	5	0.41588	0.654072	1	0	0	0	1.08e-05	0	0
uncultured_bacterium_PHOS-HE51	5	0.41588	0.654072	1	0	0	0	0	1.08e-05	0
actinobacterium_YJF2-33	5	0.41588	0.654072	1	0	0	1.07e-05	0	0	0
Solibacillus	5	0.41588	0.654072	1	9.15e-06	0	0	0	0	0
Quinella	5	0.41588	0.654072	1	0	0	0	0	9.06e-06	0
Wolbachia	5	0.41588	0.654072	1	0	0	0	0	0	8.83e-06
Aneurinibacillus	5	0.41588	0.654072	1	0	0	0	6.95e-06	0	0
Rubrivirga	5	0.41588	0.654072	1	0	0	5.47e-06	0	0	0
Roseobacter_clade_CHAB-I-5_lineage	5	0.41588	0.654072	1	0	5.44e-06	0	0	0	0
Ellin6055	4.98495	0.41772	0.655905	1	3.63e-06	9.56e-05	0	1.74e-06	0	4.69e-05
Intestinimonas	4.97959	0.418376	0.655905	1	0.00946057	0.00829233	0.00927245	0.00881784	0.00692262	0.00905607
Fermentimonas	4.97481	0.418962	0.655905	1	0.000180264	0.000105999	0.000107002	0.000228807	0.000175954	3.33e-05
Tyzzerella	4.96429	0.420254	0.656927	1	0.000652015	0.000665759	0.000936268	0.000813787	0.000708632	0.00167533
Prevotellaceae_UCG-001	4.91964	0.425766	0.664531	1	0.013695	0.0131598	0.0142018	0.0164228	0.0139633	0.0152139
Butyricimonas	4.91199	0.426715	0.665002	1	0.000762582	0.00072224	0.00100849	0.00058813	0.000423467	0.000633579
Lachnospira	4.90434	0.427666	0.665475	1	0.00141047	0.00114015	0.000684477	0.00130117	0.00124003	0.00114223
Granulicatella	4.89152	0.429262	0.666948	1	5.51e-06	3.55e-06	4.54e-05	7.02e-06	3.59e-06	0
Serratia	4.88157	0.430503	0.667866	1	0.000281444	0.000411817	0.000414584	0.000118822	0.000303337	0.00130052
Pantoea	4.87615	0.431182	0.667909	1	0.000211455	0.000342397	0.000796018	0.000651968	0.000617872	0.000496745
dgA-11_gut_group	4.84847	0.434651	0.671309	1	0.00062476	9.13e-05	0.0021008	0.000447452	0.00135417	0.00118944
Ruminococcaceae_UCG-009	4.84821	0.434684	0.671309	1	0.00166051	0.00105208	0.00175578	0.00200778	0.00165635	0.001762
Azospira	4.82758	0.437283	0.672947	1	0.000603626	0.000965249	0.00103321	0.000509145	0.000445831	0.00109947
Thermobacillus	4.8247	0.437646	0.672947	1	5.72e-05	7.05e-05	0.000221151	0	5.75e-05	2.95e-05
Flavonifractor	4.82218	0.437965	0.672947	1	0.00011055	0.000121494	0.000185009	0.000295676	5.58e-05	0.000189116
Akkermansia	4.81901	0.438365	0.672947	1	1.09e-05	5.45e-06	4.89e-05	7.19e-06	9.19e-05	4.66e-05
Marmoricola	4.79893	0.440909	0.675842	1	0.000241534	7.77e-05	0.000181257	0.000408383	0.000165729	0.000173081
Bifidobacterium	4.78571	0.442588	0.676456	1	0.00160864	0.00153853	0.00496678	0.00167771	0.00196401	0.00107115
[Bacteroides]_pectinophilus_group	4.7854	0.442628	0.676456	1	9.05e-06	1.81e-06	1.48e-05	8.1e-05	1.26e-05	8.55e-05
Methylobacterium	4.77344	0.444151	0.677776	1	4.88e-05	0.000106263	0.000125574	0.000154137	0.000124117	0.000108052
Phenylobacterium	4.69539	0.454173	0.678997	1	0.000369416	0.000195534	8.04e-05	0.000201525	0.000411758	0.000333645
Krasilnikovia	4.68714	0.455242	0.678997	1	0	5.44e-06	1.91e-06	0	7.57e-05	3.51e-06
Oribacterium	4.67034	0.457421	0.678997	1	8.1e-05	5.39e-06	3.7e-05	0	8.43e-05	0
Allokutzneria	4.65654	0.459216	0.678997	1	1.28e-05	1.82e-06	6.34e-05	7.07e-05	7.39e-05	0
Chujaibacter	4.64451	0.460784	0.678997	1	7.33e-05	9.91e-05	0.000420475	8.98e-05	0.000224726	0.000160322
Pseudoflavitalea	4.63638	0.461847	0.678997	1	4.78e-05	0	3.76e-06	0	3.99e-05	3.65e-05
Sandaracinus	4.61737	0.464335	0.678997	1	7.07e-05	0	1.76e-06	0.000106378	0.000104571	1.77e-06
uncultured_Hyphomicrobiaceae_bacterium	4.58468	0.468634	0.678997	1	0	0	6.79e-05	8.71e-06	2.71e-05	4.12e-05
marine_metagenome	4.57208	0.470298	0.678997	1	6.8e-05	6.99e-05	2.85e-05	4.35e-05	0	0
Lachnoanaerobaculum	4.57029	0.470535	0.678997	1	0	8.05e-05	0.000146823	9.19e-05	1.79e-06	0.000385692
Sediminicola	4.55835	0.472115	0.678997	1	6.85e-05	9.6e-05	1.79e-06	0.000127699	1.8e-06	0
Leptothrix	4.54139	0.474364	0.678997	1	0.000138984	8.05e-05	6.26e-05	0.000133895	0.000151137	6.46e-05
OM27_clade	4.53237	0.475564	0.678997	1	0.000159718	0.000402862	0.000107576	0.000394304	0.000227816	0.000373779
Magnetospirillum	4.52919	0.475988	0.678997	1	0.000121681	0.000255082	4.23e-05	0.00017217	0	0.000114734
Piscinibacter	4.52581	0.476438	0.678997	1	8.18e-05	0.000170758	0.000217924	1.8e-06	0.0001396	0.000166349
Butyrivibrio	4.52522	0.476517	0.678997	1	0.000242392	0.000107235	0.00047057	0.0002227	0.000324656	0.000327179
Aerococcus	4.50322	0.479453	0.678997	1	2.37e-05	3.5e-06	9.41e-05	0	3.63e-06	3.52e-06
Rheinheimera	4.49144	0.481029	0.678997	1	0.000369541	5.61e-05	6.43e-05	0.000243814	0.000315758	0.000177834
Paenarthrobacter	4.47758	0.482888	0.678997	1	0.000112978	0.000126213	0.000116328	0.000234087	0.00013234	5.71e-05
Ferrovibrio	4.47458	0.483292	0.678997	1	9.88e-05	0	1.86e-06	4.53e-05	6e-05	0
uncultured_Verrucomicrobia_bacterium	4.46126	0.485083	0.678997	1	0	7.78e-05	2.67e-05	0.00011858	6.65e-05	8.68e-06
Tyzzerella_3	4.45663	0.485707	0.678997	1	0.00133578	0.00170022	0.00119656	0.000930799	0.000759709	0.00122167
Tumebacillus	4.44201	0.48768	0.678997	1	4.94e-05	5.07e-05	0	0.000132708	0.000105363	1.74e-06
Sphingobacterium	4.42875	0.489473	0.678997	1	1.79e-06	0.000103841	0.000128793	0.000123071	0.000117195	3.81e-05
Polaromonas	4.42758	0.489631	0.678997	1	0.000103692	6.78e-05	5.84e-05	8.77e-05	6.88e-05	4.47e-05
Oscillibacter	4.41071	0.491918	0.678997	1	0.00429135	0.00597197	0.00426087	0.00465575	0.0049633	0.00465049
Oscillospira	4.38265	0.495736	0.678997	1	0.00144579	0.00151781	0.00128048	0.0011576	0.00102085	0.000887883
UBA6140	4.37371	0.496956	0.678997	1	2.56e-05	1.81e-06	1.86e-05	3.57e-05	0.000203621	0
Ferruginibacter	4.37233	0.497145	0.678997	1	8.5e-05	0.000157495	5.92e-05	0.000122604	4.55e-05	0.000171741
Spirochaeta_2	4.36448	0.498218	0.678997	1	5.83e-05	0	4.2e-05	8.18e-05	8.57e-05	0
Ellin6067	4.35332	0.499746	0.678997	1	0.000997324	0.000791548	0.000765988	0.00105386	0.00158731	0.00151027
Iamia	4.34228	0.501259	0.678997	1	0.000122973	0.000139411	0.000133341	0.000153188	0.000376256	0.000446145
Barnesiella	4.33673	0.50202	0.678997	1	0.00200203	0.00207465	0.00202679	0.00211311	0.00156124	0.00249219
Fibrobacter	4.2714	0.511038	0.678997	1	0.000251905	3.8e-05	7.05e-05	0.000109772	5.24e-05	8.02e-05
Caldicoprobacter	4.25784	0.512922	0.678997	1	0.000634827	0.000648673	0.000362447	0.000675319	0.000699257	0.000736046
Sporocytophaga	4.24356	0.514908	0.678997	1	0.000110791	0	5.52e-06	6.37e-05	9.5e-05	6.84e-05
[Eubacterium]_xylanophilum_group	4.24107	0.515255	0.678997	1	0.00753569	0.00852816	0.00716708	0.00702758	0.00669966	0.00675924
Pandoraea	4.21768	0.51852	0.678997	1	0	3.54e-06	1.82e-06	6.94e-05	2.09e-05	0
mle1-7	4.18281	0.523407	0.678997	1	7.37e-06	9.64e-05	0.000351111	0.000194398	0.000218697	0.000198104
Acidothermus	4.17561	0.52442	0.678997	1	0.00207128	0.000420047	0.00043192	0.000678992	0.000830808	0.00029262
Phycicoccus	4.15828	0.52686	0.678997	1	8.8e-05	0.000261513	4.85e-05	0.000229486	0.000293585	0.000211319
Noviherbaspirillum	4.15434	0.527416	0.678997	1	0.00166867	0.0027372	0.00153281	0.0017382	0.00164458	0.00230392
Atopostipes	4.15015	0.528007	0.678997	1	6.9e-05	0.000132303	5.01e-05	5.21e-05	0	4.12e-05
uncultured_Gemmatimonadetes_bacterium	4.13664	0.529916	0.678997	1	0.000246478	0.000195636	0.000148346	0.000262742	0.000338364	0.000255362
Candidatus_Stoquefichus	4.10889	0.533848	0.678997	1	1.08e-05	0.000317437	0.000129216	0.000135279	7.23e-05	4.64e-05
Ampullimonas	4.08777	0.53685	0.678997	1	9.76e-05	0	0.000123035	0	0	0
Spiroplasma	4.08777	0.53685	0.678997	1	0	0	0	1.74e-06	0	0.000203097
Azospirillum	4.08777	0.53685	0.678997	1	0	0	9.8e-05	0	0	9.92e-05
Anaerobacillus	4.08777	0.53685	0.678997	1	0	0	0.000140589	5.32e-05	0	0
Candidatus_Megaira	4.08777	0.53685	0.678997	1	0	0	0	0.000112879	6.53e-05	0
Caldalkalibacillus	4.08777	0.53685	0.678997	1	0.000111654	6.08e-05	0	0	0	0
uncultured_sludge_bacterium_H2	4.08777	0.53685	0.678997	1	0	4.29e-05	0.00012519	0	0	0
Phaeodactylibacter	4.08777	0.53685	0.678997	1	0	0.000116241	5.14e-05	0	0	0
Azovibrio	4.08777	0.53685	0.678997	1	0	0	0.00012884	0	0	3.75e-05
[Desulfobacterium]_catecholicum_group	4.08777	0.53685	0.678997	1	7.92e-05	7.6e-05	0	0	0	0
Candidatus_Jorgensenbacteria_bacterium_GW2011_GWA1_48_11	4.08777	0.53685	0.678997	1	7.1e-05	0	8.27e-05	0	0	0
Actinocatenispora	4.08777	0.53685	0.678997	1	6.72e-05	0	8.45e-05	0	0	0
Alicyclobacillus	4.08777	0.53685	0.678997	1	0	0	8.1e-05	0	6.29e-05	0
Elizabethkingia	4.08777	0.53685	0.678997	1	0	4.16e-05	0	9.96e-05	0	0
Amphiplicatus	4.08777	0.53685	0.678997	1	0	8.21e-05	0	0	5.73e-05	0
bacterium_enrichment_culture_clone_auto222_4W	4.08777	0.53685	0.678997	1	8.59e-05	0	0	0	4.87e-05	0
OM60(NOR5)_clade	4.08777	0.53685	0.678997	1	0	0	0	4.53e-05	0	8.92e-05
Salinivibrio	4.08777	0.53685	0.678997	1	5.04e-05	0	0	0	0	7.86e-05
Desulfobacca	4.08777	0.53685	0.678997	1	3.96e-05	0	0	7.14e-05	0	0
Fonticella	4.08777	0.53685	0.678997	1	3.11e-05	7.96e-05	0	0	0	0
Litoricola	4.08777	0.53685	0.678997	1	0	0	0	0.000108487	0	1.77e-06
Wandonia	4.08777	0.53685	0.678997	1	0	0	0	0	5.39e-05	5.54e-05
Tolumonas	4.08777	0.53685	0.678997	1	0	0	3.7e-05	6.88e-05	0	0
Prevotella_6	4.08777	0.53685	0.678997	1	0	0	1.71e-05	8.82e-05	0	0
Gelria	4.08777	0.53685	0.678997	1	0	4.72e-05	5.78e-05	0	0	0
Planomonospora	4.08777	0.53685	0.678997	1	1.84e-06	0	0	0	0	0.000101336
Erysipelotrichaceae_UCG-004	4.08777	0.53685	0.678997	1	0	0	0	0	6.29e-05	3.99e-05
HdN1	4.08777	0.53685	0.678997	1	0	0	0	0	6.47e-05	3.79e-05
Filifactor	4.08777	0.53685	0.678997	1	3.89e-05	0	0	0	0	6.18e-05
Rudaea	4.08777	0.53685	0.678997	1	0	0	0	4.97e-05	4.72e-05	0
Candidatus_Bacilloplasma	4.08777	0.53685	0.678997	1	0	0	0	5.85e-05	3.81e-05	0
Ignavibacteria_bacterium_RIFCSPLOWO2_12_FULL_56_21	4.08777	0.53685	0.678997	1	0	0	0	9.4e-05	1.79e-06	0
oc32	4.08777	0.53685	0.678997	1	0	1.77e-06	9.33e-05	0	0	0
SP3-e08	4.08777	0.53685	0.678997	1	0	7.15e-05	0	0	0	2.12e-05
Ferritrophicum	4.08777	0.53685	0.678997	1	0	0	0	2.61e-05	6.46e-05	0
Scardovia	4.08777	0.53685	0.678997	1	1.84e-06	0	0	0	8.85e-05	0
MWH-UniP1_aquatic_group	4.08777	0.53685	0.678997	1	0	0	2.21e-05	6.25e-05	0	0
Rhodocytophaga	4.08777	0.53685	0.678997	1	0	0	1.85e-06	0	0	8.25e-05
Marinifilum	4.08777	0.53685	0.678997	1	2.58e-05	0	0	0	5.8e-05	0
Uliginosibacterium	4.08777	0.53685	0.678997	1	0	0	0	4.32e-05	3.99e-05	0
DNF00809	4.08777	0.53685	0.678997	1	0	0	2.86e-05	0	5.39e-05	0
Myroides	4.08777	0.53685	0.678997	1	0	1.76e-06	0	0	0	8.07e-05
Thermopolyspora	4.08777	0.53685	0.678997	1	0	0	0	5.22e-05	2.89e-05	0
Paeniclostridium	4.08777	0.53685	0.678997	1	0	0	3.87e-05	0	4.17e-05	0
Bhargavaea	4.08777	0.53685	0.678997	1	0	3.44e-05	4.57e-05	0	0	0
GCA-900066755	4.08777	0.53685	0.678997	1	0	0	7.81e-05	1.77e-06	0	0
Desulfitobacterium	4.08777	0.53685	0.678997	1	0	0	0	7.73e-05	1.8e-06	0
Oligoflexus	4.08777	0.53685	0.678997	1	0	0	0	2.96e-05	4.91e-05	0
Sva0081_sediment_group	4.08777	0.53685	0.678997	1	0	5.98e-05	0	1.74e-05	0	0
Arachidicoccus	4.08777	0.53685	0.678997	1	0	0	4.93e-05	0	2.7e-05	0
Clostridium_sensu_stricto_8	4.08777	0.53685	0.678997	1	0	3.4e-05	0	4e-05	0	0
bacterium_Ellin6527	4.08777	0.53685	0.678997	1	7.13e-05	0	0	0	1.81e-06	0
JG30a-KF-32	4.08777	0.53685	0.678997	1	2.19e-05	0	0	0	5.06e-05	0
IMCC26207	4.08777	0.53685	0.678997	1	0	3.49e-05	0	0	3.67e-05	0
Rhizocola	4.08777	0.53685	0.678997	1	1.07e-05	0	6.06e-05	0	0	0
Dickeya	4.08777	0.53685	0.678997	1	0	2.9e-05	0	0	0	3.93e-05
IheB3-7	4.08777	0.53685	0.678997	1	0	0	1.64e-05	0	0	5.18e-05
Arcticibacter	4.08777	0.53685	0.678997	1	1.46e-05	0	5.34e-05	0	0	0
Salinispora	4.08777	0.53685	0.678997	1	0	0	0	0	1.8e-06	6.42e-05
Sulfuriferula	4.08777	0.53685	0.678997	1	0	1.81e-06	0	6.27e-05	0	0
Dermabacter	4.08777	0.53685	0.678997	1	1.84e-06	0	0	0	6.25e-05	0
uncultured_Conexibacteraceae_bacterium	4.08777	0.53685	0.678997	1	0	0	0	1.74e-05	4.53e-05	0
Neochlamydia	4.08777	0.53685	0.678997	1	0	0	0	2.79e-05	3.25e-05	0
Vagococcus	4.08777	0.53685	0.678997	1	4.39e-05	0	1.33e-05	0	0	0
Sphingomicrobium	4.08777	0.53685	0.678997	1	0	0	1.79e-06	5.16e-05	0	0
Anaerocolumna	4.08777	0.53685	0.678997	1	0	0	0	0	5.05e-05	1.79e-06
Euzebya	4.08777	0.53685	0.678997	1	0	1.82e-06	0	0	5.03e-05	0
Acholeplasmatales_bacterium_canine_oral_taxon_316	4.08777	0.53685	0.678997	1	0	0	0	2.32e-05	2.87e-05	0
CAG-352	4.08777	0.53685	0.678997	1	0	0	2.29e-05	0	0	2.62e-05
Catenulispora	4.08777	0.53685	0.678997	1	2.74e-05	0	0	0	1.99e-05	0
uncultured_deep-sea_bacterium	4.08777	0.53685	0.678997	1	0	0	0	5.22e-06	4.15e-05	0
Oceanicaulis	4.08777	0.53685	0.678997	1	3.13e-05	0	0	0	1.44e-05	0
Syntrophorhabdus	4.08777	0.53685	0.678997	1	0	0	1.33e-05	3.13e-05	0	0
Geobacillus	4.08777	0.53685	0.678997	1	4.18e-05	0	1.84e-06	0	0	0
Actinocorallia	4.08777	0.53685	0.678997	1	0	1.75e-06	0	4.18e-05	0	0
Ruminococcaceae_V9D2013_group	4.08777	0.53685	0.678997	1	0	4.04e-05	0	0	0	1.75e-06
Actinobacteria_bacterium_RBG_13_63_9	4.08777	0.53685	0.678997	1	0	0	0	3.83e-05	1.81e-06	0
Glaciecola	4.08777	0.53685	0.678997	1	0	1.45e-05	2.48e-05	0	0	0
Ruminococcaceae_UCG-008	4.08777	0.53685	0.678997	1	0	1.75e-06	0	0	3.63e-05	0
Luminiphilus	4.08777	0.53685	0.678997	1	0	1.79e-06	0	3.61e-05	0	0
Rhodopila	4.08777	0.53685	0.678997	1	2.56e-05	0	1.14e-05	0	0	0
Desulfitibacter	4.08777	0.53685	0.678997	1	3.11e-05	0	0	0	1.81e-06	0
Undibacterium	4.08777	0.53685	0.678997	1	0	0	1.33e-05	0	0	1.93e-05
Candidatus_Actinomarina	4.08777	0.53685	0.678997	1	0	0	0	0	7.27e-06	2.06e-05
Cobetia	4.08777	0.53685	0.678997	1	1.8e-06	0	0	2.5e-05	0	0
GWE2-31-10	4.08777	0.53685	0.678997	1	0	1.76e-06	0	2.26e-05	0	0
Listeria	4.08777	0.53685	0.678997	1	1.8e-06	0	0	2.26e-05	0	0
Clostridium_sensu_stricto_3	4.08777	0.53685	0.678997	1	1.46e-05	8.73e-06	0	0	0	0
Lentimicrobium	4.08777	0.53685	0.678997	1	0	1.81e-06	0	2.09e-05	0	0
Tepidibacter	4.08777	0.53685	0.678997	1	1.96e-05	0	0	0	1.8e-06	0
Inhella	4.08777	0.53685	0.678997	1	0	0	1.91e-05	0	0	1.72e-06
Spirosoma	4.08777	0.53685	0.678997	1	0	0	0	1.74e-06	1.62e-05	0
Alcaligenes	4.08777	0.53685	0.678997	1	1.24e-05	0	0	0	0	1.74e-06
Pseudoramibacter	4.08777	0.53685	0.678997	1	7.27e-06	0	0	5.32e-06	0	0
Dyella	4.06033	0.540763	0.682265	1	1.87e-06	3.69e-05	0	1.74e-06	0	0.000143859
Moryella	4.06033	0.540763	0.682265	1	1.79e-06	1.79e-06	1.86e-06	0	0	6.99e-05
Vulgatibacter	4.04648	0.542743	0.683391	1	1.79e-06	0.000149534	0.000152777	0.00035214	9.22e-05	5e-05
Phyllobacterium	4.04478	0.542986	0.683391	1	5.48e-06	7.42e-05	9.85e-05	3.52e-06	5.38e-05	0
Adhaeribacter	3.99689	0.549864	0.691199	1	0.000280113	9.46e-05	0.000172302	0.000234443	0.000237683	0.000313091
Ruminococcaceae_UCG-002	3.99107	0.550702	0.691407	1	0.000407636	0.000448741	0.000815449	0.000316907	0.000471426	0.000460429
Rhodobacter	3.97149	0.553529	0.694107	1	0.000421965	0.000386028	0.000681192	0.000752728	0.000243768	0.000395819
Microbispora	3.96526	0.554428	0.694388	1	5.36e-06	0.00011986	5.51e-06	4.79e-05	3.63e-05	1.72e-06
Enterorhabdus	3.95026	0.5566	0.696259	1	0.00228067	0.00352776	0.00271597	0.0022664	0.00279756	0.00266539
BIyi10	3.91073	0.562339	0.701963	1	3.63e-06	0.000193772	0.000259329	0.000267012	0.000274274	0.000164526
Allobaculum	3.90944	0.562527	0.701963	1	0.000390012	0.00026808	0.000290587	0.000378376	0.000275344	0.000186079
Butyricicoccus	3.90306	0.563456	0.702268	1	0.00306558	0.00313899	0.00427161	0.00313618	0.00334258	0.00274283
Escherichia-Shigella	3.89286	0.564943	0.7026	1	0.0161453	0.0358017	0.0207982	0.0178497	0.022051	0.0178769
Dechlorobacter	3.89055	0.56528	0.7026	1	0.000232648	5.31e-05	0.000195878	0.00016021	8.51e-05	0.000321358
Anaerovorax	3.88716	0.565774	0.7026	1	0.000110405	0.000228899	0.000232404	5.23e-05	0.000259779	0.000184335
Collinsella	3.8801	0.566804	0.702949	1	0.000677199	0.000364909	0.000551631	0.00027298	0.000305605	0.000311597
Anaerosporobacter	3.87289	0.567859	0.702949	1	0.000432446	0.000421196	0.000172763	0.000329863	0.000204888	0.000473227
[Eubacterium]_ruminantium_group	3.87117	0.568109	0.702949	1	0.000391079	0.00082443	0.000595538	0.000317427	0.000617591	0.00052069
uncultured_Bacteroidetes_bacterium	3.8595	0.569817	0.704214	1	0	0.000157885	0.000107727	0.000164227	8.68e-05	4.08e-05
uncultured_forest_soil_bacterium	3.85027	0.571168	0.705036	1	0.000748943	0.00051945	0.000207082	0.000293102	0.000418303	0.000226133
Lachnospiraceae_FCS020_group	3.83929	0.572779	0.706176	1	0.00285922	0.00199847	0.0023675	0.00169319	0.00207896	0.0023255
uncultured_Acidobacteriaceae_bacterium	3.79173	0.579774	0.713942	1	0.00136597	0.000173443	0.000471117	0.000434629	0.000469679	0.000368931
Flavobacterium	3.78316	0.581038	0.714642	1	0.000809428	0.00077016	0.00133754	0.000954515	0.00137173	0.000987653
Bdellovibrio	3.7436	0.586889	0.720974	1	0.000382798	0.000366941	0.000273884	0.000437101	0.000558219	0.000471434
Tetragenococcus	3.73639	0.587958	0.721425	1	0.00173179	0.000200773	0.000218052	0.000270979	0.000233341	0.000820382
BSV13	3.72008	0.590379	0.722669	1	0	1.57e-05	3.89e-05	0.00014104	1.8e-06	0
uncultured_Chloroflexi_bacterium	3.72008	0.590379	0.722669	1	5.3e-05	3.76e-05	5.29e-05	0	1.81e-06	0
C1-B045	3.70647	0.592402	0.724282	1	0	0	3.24e-05	1.42e-05	4.52e-05	3.99e-05
DSSF69	3.69534	0.594058	0.724794	1	0.000387406	0.000164292	0.000106597	0.000205859	0.000303153	0.00014639
Dactylosporangium	3.69417	0.594232	0.724794	1	9e-06	4.52e-05	1.68e-05	3.19e-05	6.35e-05	9.19e-05
[Eubacterium]_eligens_group	3.67802	0.596639	0.726866	1	0.000328733	0.000195332	0.000347746	0.000250247	0.000272057	0.000154976
Rikenella	3.65561	0.599983	0.730074	1	0.00211366	0.00206608	0.00195364	0.00190158	0.00149176	0.00227156
Arcobacter	3.62949	0.60389	0.732915	1	0.000473302	4.91e-05	0.000211186	0.000363731	0.000349545	0.000172722
uncultured_delta_proteobacterium	3.62842	0.604051	0.732915	1	0.000100383	0.000338831	0.000232907	0.000184455	0.000257075	0.000130813
Natronincola	3.61573	0.605953	0.732915	1	9.82e-05	0	5.02e-05	0	5.44e-05	1.77e-06
Kocuria	3.61573	0.605953	0.732915	1	1.82e-06	0	0	1.95e-05	0.000105367	6.08e-05
Garciella	3.61573	0.605953	0.732915	1	3.8e-05	3.09e-05	0	1.74e-06	5.06e-05	0
FukuN57	3.60666	0.607314	0.732915	1	0	0	9.21e-06	1.74e-06	6.77e-05	5.35e-05
Lachnotalea	3.60666	0.607314	0.732915	1	3.36e-05	3.16e-05	1.91e-06	0	3.3e-05	0
Dyadobacter	3.50685	0.622351	0.748335	1	0	3.99e-05	1.91e-06	3.56e-05	3.5e-05	0
Candidatus_Profftella	3.50685	0.622351	0.748335	1	1.82e-06	1.77e-06	0	0	3.55e-06	7.89e-05
Senegalimassilia	3.50685	0.622351	0.748335	1	0	1.82e-06	0	3.5e-06	1.75e-06	1.79e-06
Harryflintia	3.50253	0.623005	0.748335	1	0.000175271	0.000518594	0.00050559	0.000628098	0.00023767	0.000447132
Rhodanobacter	3.47519	0.627146	0.752428	1	0.000213457	0.000159495	0.000183668	0.000122274	0.000324014	0.000361175
Dorea	3.45663	0.62996	0.754922	1	0.000596452	0.000577928	0.000685468	0.000261142	0.000404917	0.000318756
Gardnerella	3.41558	0.636197	0.761509	1	0.000718225	0.000352638	0.00054392	0.000625406	0.000455624	0.000629937
Pelagibacterium	3.40705	0.637497	0.762176	1	6.43e-05	0	3.05e-05	0.000189776	3.43e-05	0
Caenimonas	3.39701	0.639025	0.762983	1	1.09e-05	0.00013833	4.46e-05	9.08e-05	0.000170016	0.000140987
Anaerotruncus	3.39286	0.639658	0.762983	1	0.00178155	0.00183774	0.00140462	0.00179633	0.00168928	0.00227253
Bryobacter	3.37231	0.64279	0.76583	1	0.0015552	0.000921502	0.000586578	0.00102846	0.000979058	0.000780117
Ruminococcaceae_UCG-005	3.34949	0.646274	0.769088	1	0.00266215	0.00214093	0.00274002	0.00174358	0.00287252	0.00228015
Alloprevotella	3.3227	0.650368	0.773064	1	0.0248212	0.0249585	0.0245948	0.0245122	0.020859	0.0251037
bacterium_YC-LK-LKJ35	3.31653	0.651312	0.773291	1	1.82e-06	0	2.47e-05	1.8e-06	0.000117881	1.75e-06
Enterobacter	3.27296	0.657984	0.773861	1	0.00868374	0.012962	0.00961477	0.00952763	0.0105979	0.00988899
Prevotellaceae_UCG-004	3.25786	0.6603	0.773861	1	0.000421284	0.00021664	0.000549525	7.73e-05	0.000584515	0.000422355
Prevotellaceae_Ga6A1_group	3.25383	0.660918	0.773861	1	0.000860076	0.00142205	0.000603559	0.000769492	0.000750887	0.000950277
Lachnospiraceae_UCG-008	3.23786	0.663368	0.773861	1	6.57e-05	7.92e-05	3.12e-05	1.6e-05	8.55e-05	0.000134869
Geobacter	3.23391	0.663974	0.773861	1	0.00175211	0.00116695	0.000873793	0.00190826	0.000987134	0.00118581
Lactobacillus	3.22832	0.664833	0.773861	1	0.0341463	0.0252009	0.0248365	0.0248688	0.030356	0.0345869
Adlercreutzia	3.20436	0.668512	0.773861	1	0.000255466	0.000291213	0.00012116	0.000135617	7.08e-05	0.000222892
uncultured_gamma_proteobacterium	3.20039	0.669123	0.773861	1	0.000414401	0.000268522	0.000259395	0.000218114	0.000434123	0.000213869
uncultured_Stella_sp.	3.19641	0.669735	0.773861	1	9.73e-05	0.000104874	3.62e-06	0.00018214	4.33e-05	8.53e-05
Jeotgalicoccus	3.19054	0.670637	0.773861	1	9.27e-05	1.77e-06	1.79e-06	1.8e-06	1.79e-06	4.18e-05
Alistipes	3.17985	0.672281	0.773861	1	0.0279218	0.0305128	0.0297206	0.0312832	0.0279445	0.031325
Actinomadura	3.16963	0.673852	0.773861	1	0.000202819	0.000144909	0.000286634	0.000255695	0.000300284	0.000295622
Syntrophobacter	3.13671	0.678918	0.773861	1	0.000100013	0	0	7.66e-05	0	7.56e-05
Pseudohongiella	3.13671	0.678918	0.773861	1	0	0	6.16e-05	4.68e-05	0	0.000115322
uncultured_Syntrophaceae_bacterium	3.13671	0.678918	0.773861	1	7.02e-05	0	0.000118103	0	1.82e-06	0
Schlegelella	3.13671	0.678918	0.773861	1	0.000106251	0	0	0	2.54e-05	5.71e-05
Bergeyella	3.13671	0.678918	0.773861	1	8.22e-05	6.99e-05	0	0	1.75e-06	0
Macrococcus	3.13671	0.678918	0.773861	1	1.68e-05	8.09e-05	0	0	5.06e-05	0
FCPS473	3.13671	0.678918	0.773861	1	0.000102429	1.79e-06	0	0	3.82e-05	0
Sneathia	3.13671	0.678918	0.773861	1	0	0	1.76e-06	0	7.46e-05	6.42e-05
Methylomicrobium	3.13671	0.678918	0.773861	1	0	1.75e-06	6.08e-05	6.27e-05	0	0
Marinobacterium	3.13671	0.678918	0.773861	1	0	0	2.11e-05	9e-06	0	9.11e-05
Xanthomonas	3.13671	0.678918	0.773861	1	7.14e-06	0	0	0	6.64e-05	4.34e-05
Caldimonas	3.13671	0.678918	0.773861	1	0	0	1.82e-06	5.57e-05	5.09e-05	0
OM43_clade	3.13671	0.678918	0.773861	1	3.92e-05	3.62e-05	0	2.68e-05	0	0
Fimbriimonas	3.13671	0.678918	0.773861	1	0	1.81e-06	0	0	1.75e-06	9.1e-05
uncultured_Archangiaceae_bacterium	3.13671	0.678918	0.773861	1	8.97e-05	1.77e-06	0	0	1.75e-06	0
Oceanobacillus	3.13671	0.678918	0.773861	1	0	1.81e-06	1.76e-06	0	8.63e-05	0
Desulfobulbus	3.13671	0.678918	0.773861	1	0	0	3.62e-05	4.53e-05	1.8e-06	0
uncultured_Rhodospirillales_bacterium	3.13671	0.678918	0.773861	1	0	0	1.79e-06	1.74e-06	7.22e-05	0
Georgenia	3.13671	0.678918	0.773861	1	1.84e-06	0	0	0	5.38e-05	1.74e-05
Candidatus_Planktoluna	3.13671	0.678918	0.773861	1	0	0	0	1.77e-06	5.41e-05	1.79e-06
Diaphorobacter	3.13671	0.678918	0.773861	1	0	1.81e-06	0	5.35e-06	3.24e-05	0
uncultured_Clostridiaceae_bacterium	3.13671	0.678918	0.773861	1	0	1.81e-06	1.1e-05	0	1.79e-06	0
Ornithinimicrobium	3.13671	0.678918	0.773861	1	0	0	1.82e-06	8.6e-06	0	1.79e-06
Phocea	3.13671	0.678918	0.773861	1	3.74e-06	5.45e-06	1.82e-06	0	0	0
Streptomyces	3.10444	0.683888	0.778662	1	0.000863858	0.000331365	0.00042368	0.000709233	0.000520142	0.000658837
Chryseobacterium	3.07502	0.68842	0.782334	1	1.87e-05	0.000137467	5.72e-06	1.78e-05	7.41e-05	4.59e-05
unidentified	3.0669	0.689673	0.782334	1	3.57e-05	0.000117982	1.91e-06	0	1.75e-06	0.00019255
uncultured_Pelobacter_sp.	3.06272	0.690317	0.782334	1	0.000115815	1.77e-06	0	7.98e-05	0.000275379	0.000120139
[Eubacterium]_brachy_group	3.06076	0.690618	0.782334	1	0.000177885	0.00014594	0.000198122	0.000303294	0.000140477	0.00025592
Paludibaculum	3.04559	0.692957	0.782334	1	0.000144489	0.000179283	0.000159357	0.000508081	0.000132122	0.000448739
Cardiobacterium	3.04316	0.693332	0.782334	1	0.000119279	0.000281635	0.000105255	8.28e-05	6.15e-05	0.000386948
Nitrosomonas	3.04222	0.693476	0.782334	1	0.000136783	0.000304242	0.000158858	0.000114601	0.000245807	9.46e-05
HIMB11	3.04063	0.693722	0.782334	1	0.000107502	0.000136553	6.59e-05	8.76e-05	0.000128119	0.000125216
OLB12	3.03903	0.693969	0.782334	1	1.82e-06	0	8.31e-05	2.09e-05	5.09e-05	1.78e-06
Ruminococcaceae_NK4A214_group	3.01276	0.698019	0.786037	1	0.00225155	0.00227507	0.00246036	0.0026555	0.00250343	0.00302082
Methyloversatilis	2.97912	0.703205	0.79101	1	5.34e-05	0.000127961	1.79e-06	0	0.000109316	0.000147803
Sutterella	2.97321	0.704116	0.791167	1	0.000653181	0.000473128	0.00115528	0.000534161	0.000480177	0.000359376
Candidatus_Soleaferrea	2.9592	0.706277	0.792728	1	0.000141857	4.75e-05	4.27e-05	0.000173465	5.57e-05	0.000138027
Streptococcus	2.95281	0.707262	0.792967	1	0.000771634	0.0027382	0.00130103	0.00110022	0.00110585	0.000918362
Pusillimonas	2.94277	0.708809	0.793835	1	0.000481729	0.000582585	0.000757297	0.000653964	0.000404944	0.000907485
Aeromicrobium	2.92095	0.712172	0.796733	1	0.000239115	0.000261124	0.000246789	9.67e-05	0.000254753	0.000306444
Christensenellaceae_R-7_group	2.90561	0.714535	0.798506	1	0.00312064	0.00200581	0.00258287	0.0023787	0.0029699	0.00219368
Bartonella	2.88834	0.717196	0.800609	1	0.000872866	0.000743281	0.000437083	0.000947425	0.000456442	0.000799075
Turicibacter	2.882	0.718171	0.800827	1	0.000331977	0.000261431	0.00029995	0.000376572	0.000237094	0.000477443
Halomonas	2.83184	0.725891	0.808558	1	0.000165505	0.00017794	0.00021054	0.000138809	7.39e-05	4.82e-05
Zoogloea	2.74364	0.739436	0.822753	1	0.000153527	0.000230979	0.000362842	0.000339707	0.000157304	0.000268869
Algoriphagus	2.73564	0.740662	0.823225	1	0.00013782	0.000159558	0.00023648	0.000291445	0.000312004	0.000281192
Ruminococcus_1	2.71684	0.743542	0.824783	1	0.00469823	0.00408259	0.00442933	0.00493685	0.00424829	0.00393685
Phascolarctobacterium	2.71125	0.744398	0.824783	1	2.74e-05	3.44e-05	3.88e-05	0	5.75e-05	4.49e-05
Gallicola	2.71076	0.744473	0.824783	1	1.87e-06	1.82e-06	3.58e-05	0	3.99e-05	3.12e-05
uncultured_bacterium	2.65944	0.752315	0.831354	1	0.1487	0.14444	0.149285	0.152113	0.142618	0.151656
Massilia	2.65051	0.753677	0.831354	1	0.000957663	0.000880235	0.000622553	0.000636117	0.000919856	0.000832255
Coprococcus_3	2.64981	0.753783	0.831354	1	0.000416982	0.000563438	0.00055004	0.000324573	0.000472607	0.00040737
Lautropia	2.64828	0.754016	0.831354	1	0.000829107	0.000743461	0.000835778	0.000695855	0.000465419	0.000551724
Luteimonas	2.64468	0.754566	0.831354	1	6.25e-05	0.00022323	0.000471452	0.000414306	0.000323477	0.000233486
Chitinophaga	2.64012	0.755261	0.831354	1	3.11e-05	3.4e-05	8.95e-05	0	4.9e-05	7.19e-05
Azospirillum_sp._47_25	2.59073	0.762774	0.838725	1	0.000177116	6.4e-05	0.000129048	0.000114435	7.03e-05	8.74e-05
Alsobacter	2.56134	0.767231	0.842723	1	0.000207281	6.33e-05	0.000142482	3.51e-06	9.86e-05	0
Herbinix	2.54893	0.769109	0.843883	1	8.53e-05	0.000110436	0.000246511	0.000158803	0.00023405	0.000181413
Candidatus_Methylopumilus	2.49681	0.776976	0.851605	1	0.00031814	0.000317675	0.000263754	0.00023918	0.000147692	0.000229954
Stenotrophomonas	2.48597	0.778607	0.851712	1	0.00509546	0.00549299	0.00546046	0.0111975	0.00571565	0.00631461
Hydrogenoanaerobacterium	2.48514	0.778732	0.851712	1	9.1e-06	8.59e-05	2.03e-05	4.86e-05	0.000102411	0.000127521
Flaviaesturariibacter	2.47048	0.780934	0.853212	1	0	6.02e-05	3.66e-06	4.35e-05	5.75e-05	6.18e-05
ZOR0006	2.44735	0.784402	0.85609	1	7.73e-05	4.14e-05	1.68e-05	1.78e-06	1.62e-05	0
Saccharomonospora	2.42051	0.788416	0.859557	1	0.00026966	0.000269774	0.000348898	0.000436716	0.000205857	0.000462755
uncultured_Candidatus_Saccharibacteria_bacterium	2.40948	0.790062	0.860439	1	1.77e-06	0.000103171	1.85e-06	3.19e-05	4.52e-05	5.38e-05
Duganella	2.39047	0.792893	0.862607	1	1.8e-06	4.37e-05	1.89e-05	1.39e-05	7.36e-05	0.000117409
Thiobacillus	2.3467	0.799384	0.868749	1	0.00028842	0.000335658	0.000117777	0.00109504	9.27e-05	0.000128389
Subgroup_10	2.33386	0.801282	0.86989	1	0.000689098	0.000659434	0.000612179	0.000769674	0.00125894	0.000945094
hgcI_clade	2.32781	0.802174	0.86994	1	0.00317522	0.00325227	0.00382952	0.0043271	0.00313255	0.00300798
Ambiguous_taxa	2.26276	0.811721	0.879365	1	0.0415807	0.0326504	0.0326249	0.0348318	0.0372815	0.0339827
Syntrophomonas	2.23488	0.815783	0.882333	1	4.02e-05	0	8.36e-05	4.1e-05	3.67e-05	6.01e-05
Ruminiclostridium_9	2.23214	0.81618	0.882333	1	0.00833948	0.00781346	0.00812105	0.00904031	0.00694263	0.00835213
Proteus	2.22434	0.817313	0.882629	1	0.00040334	0.000118124	6.51e-05	0.000133904	0.000160424	0.000207597
ADurb.Bin063-1	2.2008	0.82072	0.885377	1	0.000262649	0.000115812	0.000154029	0.00032028	0.000185056	0.000156356
Acidovorax	2.19284	0.821869	0.885687	1	0.000616517	0.000509235	0.000292935	0.000449175	0.000336515	0.000327381
Fontimonas	2.14519	0.828712	0.8884	1	0	1.81e-06	0	6.44e-05	4.36e-05	0.000117043
Mariniflexile	2.14519	0.828712	0.8884	1	1.77e-06	0	1.41e-05	8.34e-05	0	2.14e-05
Lysinibacillus	2.14519	0.828712	0.8884	1	0	0	4.74e-05	4.86e-05	1.79e-06	2.26e-05
Talaromyces_marneffei	2.14519	0.828712	0.8884	1	0	0	1.12e-05	7.09e-06	1.74e-06	3.27e-05
Geothermobacter	2.14519	0.828712	0.8884	1	0	1.81e-06	0	4.35e-05	1.8e-06	1.78e-06
Peredibacter	2.08259	0.837602	0.896995	1	8.36e-05	7.61e-05	4.62e-05	9.27e-05	0.000122008	9.99e-05
Castellaniella	2.06876	0.839552	0.897661	1	0.000191334	1.63e-05	1.76e-06	0	3.06e-05	5.48e-05
Mailhella	2.05024	0.842151	0.897661	1	3.36e-05	4.88e-05	0.000140922	8.28e-05	0.000228245	7.32e-05
Family_XIII_UCG-001	2.04708	0.842593	0.897661	1	0.000299996	0.000326577	0.000423082	0.000288242	0.000356125	0.000358476
Cellvibrio	2.04501	0.842883	0.897661	1	5.46e-06	7.78e-05	0.000269677	8.38e-05	0.000335653	9.9e-05
Dechloromonas	2.04087	0.843462	0.897661	1	0.000612447	0.000377761	0.000775218	0.000914387	0.000556489	0.000591735
Lactococcus	2.04082	0.843469	0.897661	1	0.00244139	0.00127296	0.00194353	0.000770192	0.000956018	0.00158246
Ruminococcaceae_UCG-014	2.01148	0.847554	0.901075	1	0.0314633	0.0314666	0.0321376	0.0340075	0.0296445	0.0320817
Thiopseudomonas	1.99596	0.849703	0.901135	1	0.000191809	0.000146268	0.000203968	0.000157653	5.96e-05	0.000121871
GCA-900066225	1.98597	0.851083	0.901135	1	0.000812755	0.000714601	0.00103859	0.00062612	0.000949115	0.00100253
Bordetella	1.9857	0.85112	0.901135	1	0	8.04e-05	1.52e-05	9.18e-05	5.94e-05	8.21e-05
Leucobacter	1.9857	0.85112	0.901135	1	0	0.000119817	1.79e-06	7.19e-06	3.25e-05	8.66e-06
Coprococcus_2	1.93495	0.858071	0.906852	1	0.000198102	0.000271197	0.000261821	0.000128838	0.000118077	0.000179038
Sediminibacterium	1.93336	0.858287	0.906852	1	4.29e-05	6.99e-05	1.67e-05	4.82e-05	4.19e-05	3.65e-05
possible_genus_04	1.92442	0.859501	0.907202	1	4.11e-05	0.000140754	7.42e-05	1.6e-05	3.81e-05	0.000141032
Nocardiopsis	1.90264	0.862446	0.909315	1	4.29e-05	3.62e-06	9.53e-06	3.23e-05	0	2.68e-05
Sphingobium	1.8965	0.863273	0.909315	1	0.000305448	4.15e-05	0.000217482	0.000192674	0.000280004	0.000181954
Sediminispirochaeta	1.87755	0.865815	0.910952	1	0.000163669	3.6e-06	0.000160681	6.95e-05	0.000158876	8.59e-05
Ferribacterium	1.86814	0.867073	0.910952	1	1.79e-06	0.000135369	9.43e-05	0.000168442	6.83e-05	8.61e-05
Tannerella	1.86502	0.867488	0.910952	1	8.17e-05	9.02e-05	8.26e-05	3.56e-05	0.000101914	0.000100715
Bauldia	1.8524	0.869169	0.91108	1	0.000100475	0.000128359	1.69e-05	0.000120043	0.000186542	0.000177852
Ruminococcus_2	1.85077	0.869385	0.91108	1	0.00107754	0.00132271	0.00108058	0.000981076	0.00119905	0.000797328
Solanum_torvum	1.8389	0.870957	0.911796	1	0.000201012	0.000104499	0.000338524	0.000296043	9.25e-05	0.000142217
Sporosarcina	1.69135	0.889988	0.930772	1	0.000324957	0.000174692	0.000133126	0.000226979	0.000175229	0.000182026
Candidatus_Tenderia	1.65857	0.894077	0.934097	1	0.000883203	0.000774077	0.000992724	0.00110998	0.000994459	0.000869534
CL500-29_marine_group	1.62883	0.897742	0.936972	1	0.0019365	0.00184064	0.00211846	0.00173698	0.00172161	0.00220285
Herbaspirillum	1.57944	0.903725	0.942259	1	0.000216286	0.000143697	0.000125625	0.000125044	0.00011423	0.000380325
Morganella	1.54788	0.907479	0.945214	1	5.74e-05	1.59e-05	8.2e-05	7.4e-05	8.31e-05	2.61e-05
[Clostridium]_innocuum_group	1.53279	0.909255	0.946104	1	8.56e-05	5.07e-05	0.000121301	7.45e-05	4.17e-05	8.79e-06
Sphingopyxis	1.52446	0.91023	0.94616	1	0.000100871	3.52e-06	0.000102203	0.000154767	6.85e-05	5.17e-05
Nitrosospira	1.50853	0.912084	0.946324	1	0.000184199	0.000269471	3.31e-05	0.00049844	0.000194774	0.00030932
Roseomonas	1.50726	0.912231	0.946324	1	1.79e-06	1.82e-06	9.61e-05	8.44e-05	0.000185409	8.98e-05
Eikenella	1.45965	0.917679	0.950856	1	9.38e-05	7.51e-05	7.61e-05	7.3e-05	1.26e-05	3.39e-05
Burkholderia-Caballeronia-Paraburkholderia	1.45281	0.918451	0.950856	1	0.00193445	0.0014699	0.00109478	0.00145815	0.000960262	0.00425046
Prevotellaceae_UCG-003	1.42609	0.921438	0.952988	1	0.00021049	0.000117752	0.000351328	0.000259809	0.00338309	0.000408027
Ramlibacter	1.41327	0.922857	0.953495	1	0.00125392	0.00152114	0.0014165	0.00145613	0.00106883	0.00116825
Bradyrhizobium	1.33901	0.930867	0.960804	1	0.00037506	0.000176854	0.000170909	0.000337887	0.000341782	0.000275418
Rothia	1.30733	0.934176	0.963251	1	0.000427256	0.000534636	0.000417025	0.000490979	0.000401654	0.000529797
Geothrix	1.28447	0.936522	0.964121	1	0.000107502	5.8e-05	2.1e-05	3.48e-05	3.62e-05	2.5e-05
Lachnospiraceae_AC2044_group	1.28079	0.936896	0.964121	1	0.000150271	8.88e-05	2.97e-05	4.14e-05	9.9e-05	3.91e-05
[Ruminococcus]_torques_group	1.26403	0.938589	0.964896	1	0.000636736	0.000546846	0.00070498	0.000726011	0.000497152	0.000640539
Tissierella	1.21021	0.943894	0.96938	1	4.91e-05	2.62e-05	1.14e-05	5.83e-05	3.82e-05	4.44e-05
Candidatus_Arthromitus	1.15559	0.949066	0.972977	1	0.000746426	0.0005782	0.000621793	0.000591118	0.000513171	0.000566713
Desulfuribacillus	1.11149	0.953082	0.972977	1	2.62e-05	5.99e-05	0	1.74e-06	2.35e-05	5.9e-05
Elev-16S-1166	1.11149	0.953082	0.972977	1	3.27e-05	2.36e-05	6.24e-05	3.66e-05	1.74e-06	0
Candidatus_Ovatusbacter	1.11149	0.953082	0.972977	1	0	1.77e-06	2.67e-05	5.68e-05	4.36e-05	1.37e-05
Ruminococcaceae_UCG-007	1.11149	0.953082	0.972977	1	3.58e-05	1.81e-06	1.71e-05	7.12e-05	0	1.78e-06
Candidatus_Aquiluna	1.11149	0.953082	0.972977	1	0	1.76e-06	7.62e-06	3.48e-05	1.79e-06	2.68e-05
Clade_Ia	1.09953	0.954145	0.973096	1	0.000300794	0.000335596	0.000308857	0.00024083	0.000370736	0.000314436
Aquabacterium	1.08673	0.955271	0.973277	1	0.000502044	0.000411713	0.000766352	0.000536246	0.000540971	0.000548622
Hymenobacter	1.06382	0.957256	0.974333	1	7.24e-06	3.6e-06	5.59e-06	3.49e-06	7.15e-06	9.99e-05
MN_122.2a	1.02203	0.960769	0.976833	1	1.87e-06	1.81e-06	3.73e-06	1.8e-06	3.49e-06	1.72e-06
Dinghuibacter	1.00975	0.961776	0.976833	1	0.00017537	0.000187272	0.000116208	0.000152528	9.58e-05	0.000137732
Ruminiclostridium_6	1	0.962566	0.976833	1	0.00148961	0.00144097	0.00122726	0.00159651	0.00181119	0.001654
Pedomicrobium	0.970608	0.964901	0.977008	1	0.000196725	0.000140935	0.00031449	0.000465614	0.000407484	0.000406483
Eggerthella	0.969502	0.964988	0.977008	1	5.43e-06	7.12e-06	2.28e-05	5.39e-05	7.14e-06	3.57e-06
Rodentibacter	0.961738	0.965592	0.977008	1	0.00033121	0.000613472	0.000575215	0.000530803	0.000372065	0.00043051
[Eubacterium]_coprostanoligenes_group	0.924745	0.968404	0.978214	1	0.0108392	0.0096994	0.0101881	0.0102869	0.00985752	0.0102554
Helicobacter	0.920918	0.968689	0.978214	1	0.0361457	0.0302416	0.0286874	0.030668	0.0284284	0.0331715
Gemella	0.876188	0.971922	0.980514	1	0.000139352	0.00018551	8.97e-05	7.09e-05	1.81e-05	0.000133167
Muribaculum	0.843112	0.974202	0.981851	1	0.000623763	0.000856691	0.000896611	0.000803808	0.000713151	0.000764929
Prevotellaceae_NK3B31_group	0.766582	0.979116	0.985835	1	0.00351033	0.00307773	0.00322796	0.00353543	0.0105494	0.00305278
uncultured_prokaryote	0.750573	0.980078	0.985838	1	0.000257285	0.000181632	0.000164596	0.00036189	0.000193866	0.000274858
Dokdonella	0.622696	0.986941	0.991536	1	5.65e-05	5.97e-05	3.73e-06	1.74e-06	6.49e-05	7.32e-05
Other	0.607143	0.987674	0.991536	1	0.0517434	0.0496239	0.0494102	0.0507766	0.049443	0.0496293
Lachnospiraceae_UCG-006	0.553571	0.99003	0.992321	1	0.00191363	0.00169381	0.00197403	0.00184334	0.00172916	0.00202504
Rickettsia	0.544859	0.990389	0.992321	1	4.54e-05	1.77e-06	3.48e-05	9.36e-05	4.18e-05	6.96e-05
Nocardioides	0.463581	0.993396	0.994364	1	0.000394766	0.000407936	0.000430828	0.000471146	0.000483427	0.000487836
Succinivibrio	0.34466	0.996718	0.996718	1	0.00026344	0.000315102	0.000312365	0.000266876	0.000212335	0.000192647
