# Supplementary material for: Exploring Sexual Dimorphism in the Intestinal Microbiota of the Yellow Drum (Nibea albiflora, Sciaenidae)
Source: Front Microbiol. 2022 Jan 5;12:808285. doi: 10.3389/fmicb.2021.808285 (PMC8767002; doi:10.3389/fmicb.2021.808285)
Supplement: Supplementary file 12 [file Table_12.XLSX]

## Sheet: KEGG-level1
Difference test of the functional pathways among all groups at class 1 level by Kruskal-Wallis rank-sum tests.
	Test-Statistic	P	FDR_P	Bonferroni_P	XW_mean	XS_mean	CW_mean	CS_mean	QW_mean	QS_mean
Cellular Processes	5.34694	0.375022	0.740807	1	1.88688e+06	1.71941e+06	1.86151e+06	1.79183e+06	1.75158e+06	1.69956e+06
Organismal Systems	4.80612	0.439997	0.740807	1	357460	324677	345822	342037	329548	330797
Human Diseases	4.42474	0.490015	0.740807	1	433117	401868	426733	423016	404494	400851
Environmental Information Processing	4.2602	0.512593	0.740807	1	6.63172e+06	6.43901e+06	6.68051e+06	6.42237e+06	6.50517e+06	6.36749e+06
Unclassified	3.62755	0.604181	0.740807	1	6.74797e+06	6.36149e+06	6.62765e+06	6.48717e+06	6.38928e+06	6.32504e+06
Genetic Information Processing	3.4898	0.624932	0.740807	1	8.97817e+06	8454691	8.78823e+06	8.55967e+06	8.55868e+06	8.5036e+06
Metabolism	3.07781	0.687992	0.740807	1	2.36282e+07	2.17973e+07	2.29298e+07	2.25938e+07	2.2079e+07	2.20139e+07
None	2.73469	0.740807	0.740807	1	84720.8	80227	84367	81967.5	80492.2	81057.8

## Sheet: KEGG-level2
Difference test of the functional pathways among all groups at class 2 level by Kruskal-Wallis rank-sum tests.
	Test-Statistic	P	FDR_P	Bonferroni_P	XS_mean	XW_mean	QS_mean	QW_mean	CS_mean	CW_mean
Cardiovascular Diseases	12.2041	0.0320959	0.760469	1	2940.75	5010.38	3230.25	2930.25	4567.25	3842.62
Sensory System	8.46633	0.132339	0.760469	1	8.5	17.375	7.5	15	43.25	31.625
Cell Communication	8.01761	0.155268	0.760469	1	25.875	52.875	25.75	45	130.375	96
Excretory System	7.82153	0.166349	0.760469	1	10897.2	14069.4	10792.5	11027.1	12328.6	11403.6
Circulatory System	6.61862	0.250583	0.760469	1	10837	12643.5	11480.6	11746.4	12981.9	13315.4
Immune System	6.50638	0.260014	0.760469	1	33753.4	32874.1	33664.2	34036.1	32106.1	34639.5
Cancers	6.1977	0.287454	0.760469	1	53815.1	54903.1	53964.4	54107.9	56003.6	57949.1
Neurodegenerative Diseases	6.05357	0.301041	0.760469	1	103779	115553	104634	107739	113607	117078
Environmental Adaptation	5.8852	0.31755	0.760469	1	72674.1	78660.2	73053.5	73897.6	74225.4	76752.1
Signal Transduction	5.61607	0.345386	0.760469	1	890073	959451	873908	893383	927219	945332
Cell Motility	5.60617	0.346444	0.760469	1	1.32379e+06	1.4514e+06	1.29632e+06	1.34943e+06	1380543	1.44056e+06
Xenobiotics Biodegradation and Metabolism	5.16454	0.396131	0.760469	1	974676	1100250	991946	994948	1.09334e+06	1.07608e+06
Cell Growth and Death	5.1148	0.402032	0.760469	1	233933	255543	238999	237102	247327	250840
Transport and Catabolism	4.7449	0.4478	0.760469	1	161652	179887	164222	165001	163828	170011
Endocrine System	4.67602	0.456683	0.760469	1	139064	157962	142757	140526	150420	149488
Digestive System	4.50255	0.479542	0.760469	1	14631.6	15768.4	14945.8	14720.4	15623.9	15427.1
Infectious Diseases	4.32653	0.503423	0.760469	1	178347	190373	175929	176368	185395	183686
Membrane Transport	4.19898	0.521138	0.760469	1	5.47078e+06	5580973	5.41402e+06	5.53208e+06	5.41197e+06	5.65323e+06
Signaling Molecules and Interaction	4.18622	0.522928	0.760469	1	78156.8	91298.1	79559.8	79709.5	83178.6	81944.1
Translation	4.08801	0.536816	0.760469	1	2.40196e+06	2.53555e+06	2419091	2442181	2.42294e+06	2.50039e+06
Metabolism	4.01658	0.547031	0.760469	1	1.16514e+06	1.23764e+06	1.16031e+06	1.17957e+06	1.18954e+06	1.2177e+06
Nervous System	3.94898	0.556785	0.760469	1	42810.8	45465.2	44095.9	43578.9	44307.5	44765
Replication and Repair	3.93878	0.558264	0.760469	1	3.75732e+06	3984718	3783655	3.80383e+06	3.79797e+06	3.9026e+06
Glycan Biosynthesis and Metabolism	3.65816	0.599602	0.760469	1	1.13512e+06	1.23842e+06	1.13618e+06	1.14868e+06	1.14596e+06	1.1766e+06
Genetic Information Processing	3.64923	0.600936	0.760469	1	1.14877e+06	1.20804e+06	1.14273e+06	1153666	1.15932e+06	1.19484e+06
Nucleotide Metabolism	3.64923	0.600936	0.760469	1	1.73272e+06	1.82952e+06	1.74376e+06	1758165	1.74444e+06	1.79526e+06
Lipid Metabolism	3.3852	0.640824	0.760469	1	1377127	1.52859e+06	1.39454e+06	1.39319e+06	1.47601e+06	1.46904e+06
Biosynthesis of Other Secondary Metabolites	3.37628	0.642186	0.760469	1	420797	483292	429890	426605	444845	441903
Metabolism of Terpenoids and Polyketides	3.36352	0.644132	0.760469	1	782621	856319	795907	794823	836292	835117
Folding, Sorting and Degradation	3.35332	0.645689	0.760469	1	1.1013e+06	1.1697e+06	1.10635e+06	1.11229e+06	1.12376e+06	1.15291e+06
Amino Acid Metabolism	3.27423	0.657789	0.760469	1	4.47261e+06	4.84725e+06	4.52656e+06	4532977	4.66681e+06	4.72184e+06
Poorly Characterized	3.27296	0.657984	0.760469	1	2.24871e+06	2.41706e+06	2.24349e+06	2.26809e+06	2.31715e+06	2.35308e+06
Metabolic Diseases	3.2602	0.65994	0.760469	1	42646.5	44377.8	42665.1	42817.9	42273.4	43612.4
Metabolism of Other Amino Acids	3.22704	0.665029	0.760469	1	738099	802807	742906	745468	780062	779161
Cellular Processes and Signaling	3.1773	0.672673	0.760469	1	1.79886e+06	1.88523e+06	1.77851e+06	1.78795e+06	1.82116e+06	1.86203e+06
Energy Metabolism	3.06505	0.689957	0.760469	1	2636285	2.82478e+06	2.66265e+06	2.66878e+06	2.69522e+06	2.77442e+06
Transcription	2.93495	0.710014	0.760469	1	1.19412e+06	1.28821e+06	1.19451e+06	1.20038e+06	1.21501e+06	1.23233e+06
Enzyme Families	2.87628	0.719053	0.760469	1	966362	1049494	969655	977657	990855	1.00579e+06
Carbohydrate Metabolism	2.84821	0.723373	0.760469	1	4.63613e+06	5.02798e+06	4.67806e+06	4.69103e+06	4.75334e+06	4.83915e+06
Metabolism of Cofactors and Vitamins	2.68622	0.748225	0.76693	1	1924717	2.03951e+06	1.94181e+06	1.94669e+06	1.96666e+06	2.01546e+06
Immune System Diseases	2.02658	0.845456	0.845456	1	20340.4	22898.9	20428.9	20531	21169.1	20565.5

## Sheet: KEGG-level3
Difference test of the functional pathways among all groups at class 3 level by Kruskal-Wallis rank-sum tests.
	Test-Statistic	P	XW_mean	XS_mean	QS_mean	CW_mean	CS_mean	QW_mean
CAM ligands	17.3731	0.00384396	2.25	0.375	3.25	1.125	0.625	0
ECM-receptor interaction	15.9757	0.00691391	0.75	0.375	3.25	1.125	0.625	0
Mineral absorption	14.3908	0.0133088	3004.25	2993.38	3043.12	3712.88	3353.38	3349.12
D-Arginine and D-ornithine metabolism	12.78	0.0255297	3456.12	3392	3474.75	3971.12	3381.38	3733.5
Cytochrome P450	12.6665	0.0267128	58.375	25.875	44.625	60	81.25	41.375
Caffeine metabolism	12.3107	0.0307693	256.5	161.25	239.625	198.125	322.125	191.75
African trypanosomiasis	12.059	0.0339879	5294.88	3836.75	3773.88	4163.25	5091	3729
p53 signaling pathway	11.9404	0.0356139	2946	2244.25	2475.62	2828.12	3141.25	2181.5
Small cell lung cancer	11.5804	0.041013	2897.38	2169.12	2384.12	2723	3025.25	2118.12
Viral myocarditis	11.485	0.0425686	2891	2154.38	2384.12	2707.25	3045.88	2104.88
Toxoplasmosis	11.3399	0.045042	2875.12	2145.88	2377	2675.62	3002.62	2089.88
Colorectal cancer	11.3243	0.0453164	2873.62	2145.88	2376.62	2675.62	3002.62	2089.88
Bile secretion	11.1095	0.0492526	543.875	516.625	521.25	546	675.25	448
Influenza A	11.0026	0.0513294	2906.88	2159.5	2389.25	2716.25	3054.75	2113.25
Chagas disease (American trypanosomiasis)	10.5969	0.0599838	6157.25	3816.62	3910	4408.12	5339	3740.38
Renin-angiotensin system	10.5825	0.0603152	2967.38	1143.88	1194	1490.88	2109.38	1181
Carotenoid biosynthesis	10.4078	0.0644721	12362.9	7214.25	8573.62	9016.88	10671.1	8241.38
Melanogenesis	10.029	0.0744187	89.375	111.75	64.75	113	214.625	123.625
Secondary bile acid biosynthesis	9.81686	0.0805939	9809.25	10049.2	10330.2	9618.88	8986.88	10042
Atrazine degradation	9.69898	0.0842279	16599	15763.4	15761.2	17520.4	16285.1	17006.8
Hypertrophic cardiomyopathy (HCM)	9.67005	0.0851425	2084.62	769.375	831.125	1072.12	1434.88	795.375
G protein-coupled receptors	9.64111	0.0860669	13.375	8.625	15.75	7.5	16.875	17
Renal cell carcinoma	9.59618	0.08752	6244.25	6203.5	6036.12	7001.62	6908.12	6452.38
Biosynthesis of type II polyketide backbone	9.4805	0.0913666	203.75	102.875	155.875	220.125	150.375	226.375
Other glycan degradation	9.47577	0.0915272	153881	139782	144693	140887	130444	144337
RNA transport	9.29464	0.0978734	57578.8	55282.8	54901.8	57076.2	53745.8	56351.1
Glycan biosynthesis and metabolism	9.27251	0.0986762	27203.5	26301.4	24883.2	28013	27534.4	25712.8
Betalain biosynthesis	9.26039	0.0991181	2366	1027.88	990.375	1127.75	1643.5	1123.12
Glycosphingolipid biosynthesis - globo series	9.15051	0.103209	61840.2	56383	57743.4	56904.5	53268.9	58036.2
Lysosome	9.14413	0.103451	70107.1	62342	64302.1	63509	58395.5	64601.1
Circadian rhythm - plant	9.00049	0.109045	2834.12	1232.5	1415.75	1436.88	2138.25	1277.25
Proximal tubule bicarbonate reclamation	8.95282	0.110961	14027.4	10876.4	10736	11337.1	12308	10983.4
Steroid biosynthesis	8.82542	0.116234	4647.25	1955.12	2043.5	2446.12	3641.38	2082.88
Non-homologous end-joining	8.78954	0.117759	16703.2	9559.75	10042.1	11156.8	13820	9878.75
MAPK signaling pathway - yeast	8.69005	0.122084	22087.4	22085.1	22497	22987.5	21497.2	22398.2
Glycosaminoglycan degradation	8.68878	0.122141	39999.2	36222.4	37524.8	36288.5	34074.9	36917.2
Sphingolipid metabolism	8.49745	0.130868	102581	92397.9	96306.8	93179.9	88405.9	94659.2
Adherens junction	8.46633	0.132339	17.375	8.5	7.5	31.625	43.25	15
Arrhythmogenic right ventricular cardiomyopathy (ARVC)	8.46633	0.132339	17.375	8.5	7.5	31.625	43.25	15
Dilated cardiomyopathy (DCM)	8.46633	0.132339	17.375	8.5	7.5	31.625	43.25	15
Leukocyte transendothelial migration	8.46633	0.132339	17.375	8.5	7.5	31.625	43.25	15
Phagosome	8.46633	0.132339	17.375	8.5	7.5	31.625	43.25	15
Phototransduction - fly	8.46633	0.132339	17.375	8.5	7.5	31.625	43.25	15
Regulation of actin cytoskeleton	8.46633	0.132339	17.375	8.5	7.5	31.625	43.25	15
Tight junction	8.46633	0.132339	17.375	8.5	7.5	31.625	43.25	15
Aldosterone-regulated sodium reabsorption	8.45678	0.132794	5.125	0.5	9.125	16	1.25	12.625
Apoptosis	8.40816	0.135129	3781.75	3053.12	3272.75	3679.12	3851.62	3170.88
Meiosis - yeast	8.10459	0.150565	8022.75	5487.62	6198.75	7608.62	8345.25	5629.5
Parkinson's disease	8.00203	0.156124	15574.1	13045.9	13893.2	16071.5	16078.5	13885.8
Biosynthesis of type II polyketide products	7.93053	0.160106	109.375	84.75	60.875	71	185.75	102.875
Transporters	7.85714	0.164286	2.9555e+06	2.90528e+06	2894581	2.99321e+06	2.82596e+06	2960797
Indole alkaloid biosynthesis	7.77115	0.169307	2273	914.25	926.5	1016.62	1420.5	998.875
Endocrine and other factor-regulated calcium reabsorption	7.76795	0.169496	5.125	0.5	9.125	16	1.125	10.375
Gastric acid secretion	7.76795	0.169496	5.125	0.5	9.125	16	1.125	10.375
Salivary secretion	7.76795	0.169496	5.125	0.5	9.125	16	1.125	10.375
Retinol metabolism	7.76658	0.169578	24466.9	20684.1	21386.1	23756.1	24475.5	21650.4
Amyotrophic lateral sclerosis (ALS)	7.70536	0.173239	19507.5	18227.4	17697	19745.6	18707.6	18847.9
Pancreatic secretion	7.68742	0.174325	19.5	5.25	14.25	24.625	10	18.75
Naphthalene degradation	7.66582	0.17564	84143.2	75427.8	77852.5	84285.1	83107.8	78910.6
Protein processing in endoplasmic reticulum	7.56387	0.181966	31761	30066.8	30408	32537.2	30517.4	30884.4
Prion diseases	7.53571	0.183748	6167.25	5815.75	5501.25	6209.12	5683.88	5951.75
Drug metabolism - cytochrome P450	7.41335	0.191669	42065.1	36662.9	37617.8	44006.4	45778.6	37291.4
Glycosphingolipid biosynthesis - ganglio series	7.40434	0.192264	28372.6	25984.2	26812.9	25841.1	24540.5	26305.8
Metabolism of cofactors and vitamins	7.37755	0.194041	64586.2	58426.2	58047.8	62726.6	63743.5	58889.9
Epithelial cell signaling in Helicobacter pylori infection	7.35722	0.1954	32952.9	34104.1	33815.6	33997.8	31504.5	34221.5
Steroid hormone biosynthesis	7.35595	0.195485	7326.88	6260.88	6941.75	7040.25	6892.5	6286.25
Fluorobenzoate degradation	7.34821	0.196004	11976.5	8121.62	7990.75	9230.62	12304.1	7949.38
Ethylbenzene degradation	7.27041	0.201294	26692.4	24525.9	25038.6	26813.1	26584	25441
Arachidonic acid metabolism	7.25383	0.202437	19449.9	15676.1	15684.8	17634.8	20252.2	15422
Focal adhesion	7.23188	0.203959	18.125	8.875	10.75	32.75	43.875	15
Bladder cancer	7.22265	0.204601	1594.88	1989.12	1758.5	1942.88	1942.38	1675.62
Phosphonate and phosphinate metabolism	7.19898	0.206258	25550	25177.8	24812.8	26365.6	25655.8	25701.2
Pathways in cancer	7.1301	0.211143	24973.6	24602.6	24636.6	26420.8	25334.6	24949.8
Pertussis	7.12628	0.211417	17866.6	21549.5	17830.8	18746	20488.5	18175.9
Shigellosis	7.12611	0.211429	30.875	29.625	22.375	44.5	68.75	28.75
Ether lipid metabolism	7.08546	0.214362	7289.75	3131.12	3396.5	3565.5	5128.38	3381.75
Biosynthesis of unsaturated fatty acids	6.97959	0.222163	84782.1	74616.2	74150.6	82050	86416.8	74065.1
Chloroalkane and chloroalkene degradation	6.72449	0.24195	103450	91127.8	93964.1	101322	101223	94623.1
Secretion system	6.71811	0.242463	700208	664160	643969	701219	692846	658112
Huntington's disease	6.71497	0.242716	35515.9	31551.5	31624.1	35865.8	35013	32522.4
Pores ion channels	6.71429	0.242771	201104	187187	182283	198444	198952	183208
Others	6.69898	0.244007	468791	431883	430736	452899	444875	442701
Calcium signaling pathway	6.64855	0.248118	9.875	4.375	18.5	18.125	16.5	9
Cardiac muscle contraction	6.61862	0.250583	12643.5	10837	11480.6	13315.4	12981.9	11746.4
Alzheimer's disease	6.61097	0.251217	38788.5	35138.2	35918.1	39185.9	38124	36531.4
Cell motility and secretion	6.59694	0.252383	108209	96383.9	95880.2	105180	105342	97100
Ion channels	6.57653	0.254086	8254.62	6574	6202.88	5969.5	7533.62	6354.88
Cytokine receptors	6.54272	0.256929	3.25	6.25	5.875	15.75	4.5	16.125
Cytokine-cytokine receptor interaction	6.54272	0.256929	3.25	6.25	5.875	15.75	4.5	16.125
Bacterial motility proteins	6.46173	0.263845	691241	628452	612212	692434	664618	639751
Prostate cancer	6.44133	0.265612	16317.9	16704.9	16771.1	17185.1	15788.5	16821.6
Isoflavonoid biosynthesis	6.36679	0.272146	226.875	173.5	163.25	211.875	420.75	156.375
Phenylalanine metabolism	6.35717	0.272999	125190	108058	109019	118214	122342	108584
Protein folding and associated processing	6.29592	0.27848	347230	323980	321597	342135	329844	327715
D-Alanine metabolism	6.27423	0.280442	49448.8	47517.5	47112.9	49135.8	47487.8	48383.9
1,1,1-Trichloro-2,2-bis(4-chlorophenyl)ethane (DDT) degradation	6.23344	0.284163	1287.75	1144	1037.75	1239.38	1092.25	1272.12
Methane metabolism	6.17985	0.28911	569506	545824	549406	571388	541193	555032
Penicillin and cephalosporin biosynthesis	6.17219	0.289823	23665.4	15764.1	15942.2	17191.8	20237.2	15963.6
Synthesis and degradation of ketone bodies	6.16709	0.290298	38775.8	31852.2	32956.6	37280	38796.4	32661
Neuroactive ligand-receptor interaction	6.13072	0.293707	15.875	4.75	5.125	8.625	8.875	8.375
Antigen processing and presentation	6.12628	0.294125	15830.5	16230	16215.1	16696	15399.1	16378.8
Progesterone-mediated oocyte maturation	6.12628	0.294125	15830.5	16230	16215.1	16696	15399.1	16378.8
NOD-like receptor signaling pathway	6.04592	0.301776	16262.2	16697.2	16696.8	17133.5	15829.8	16819.8
Nucleotide metabolism	6.01914	0.304361	18355.8	20763	18818.8	19340.4	18700.5	19622
Lipopolysaccharide biosynthesis proteins	6.00638	0.305599	229394	210324	203527	218192	215787	209469
Bacterial secretion system	5.97449	0.308709	327764	305444	301199	321883	320448	304524
Metabolism of xenobiotics by cytochrome P450	5.97194	0.308959	38845.9	34968.1	35511.4	41746.9	42903.6	35307.6
Biosynthesis of siderophore group nonribosomal peptides	5.92347	0.313737	16338.2	15382.5	13980.5	14922.9	16623.6	14372
Flavonoid biosynthesis	5.89828	0.316243	8601.62	5244.5	5645.38	6052.5	6937.62	5644
Chlorocyclohexane and chlorobenzene degradation	5.83418	0.322689	25104.1	18310.9	19210.1	21932	24220.2	19458.1
Geraniol degradation	5.78954	0.327239	71987.9	62277.8	63368.6	72939.5	79116.1	61859.4
Caprolactam degradation	5.78061	0.328155	47530.9	41894.8	41780	48335.6	52889.5	40897.6
Plant-pathogen interaction	5.77679	0.328548	75826.1	71441.6	71637.8	75315.2	72087.1	72620.4
Lipopolysaccharide biosynthesis	5.76403	0.329861	176908	156650	153471	165503	162914	158024
Amino acid metabolism	5.76148	0.330124	108655	98868.2	99736	105504	102589	101792
Toluene degradation	5.71939	0.334488	68833.8	62500.2	62299.9	66743	68247.8	62244
Two-component system	5.70153	0.336353	895127	827667	810599	879534	864503	829989
Flagellar assembly	5.64796	0.341994	333576	296290	286635	320819	307756	303050
Bacterial invasion of epithelial cells	5.61916	0.345056	364.625	601.875	407.25	420	472.25	376.75
Vibrio cholerae infection	5.58158	0.349083	113.875	148.125	199	136.625	191.25	92.75
Glutathione metabolism	5.54337	0.353214	129527	120359	120228	131226	134168	119884
Stilbenoid, diarylheptanoid and gingerol biosynthesis	5.47064	0.361176	7553.62	5209.25	6022.12	6614.25	7673.88	5577.38
Xylene degradation	5.4324	0.365416	23729.9	21404.4	21748.2	23060.4	22643.4	22013.2
Linoleic acid metabolism	5.42219	0.366553	26683.5	24714.9	25830.5	26843.8	26004.6	25347.8
Valine, leucine and isoleucine degradation	5.40306	0.368693	226704	191935	197708	219368	231310	195659
Bacterial chemotaxis	5.39668	0.369408	283534	261870	257439	285140	272159	267499
Lipid biosynthesis proteins	5.38776	0.370411	324521	292434	297120	315322	317130	296281
Chronic myeloid leukemia	5.36172	0.373347	1.5	0	1.25	0.125	2.125	0.5
Notch signaling pathway	5.36172	0.373347	1.5	0	1.25	0.125	2.125	0.5
Wnt signaling pathway	5.36172	0.373347	1.5	0	1.25	0.125	2.125	0.5
Cellular antigens	5.35077	0.374588	30428.6	25437.4	25826	27347.9	28622.2	25630.6
Tryptophan metabolism	5.26276	0.384662	162020	138188	138987	154946	164241	139947
Systemic lupus erythematosus	5.25147	0.385967	107.125	141	119.125	108.875	226.25	151.375
Inositol phosphate metabolism	5.24872	0.386286	80118.1	68454.9	69569.9	74111.4	75291.8	70732.4
alpha-Linolenic acid metabolism	5.19898	0.392082	9708.88	8860.62	8353.12	9422	9975.88	8533.25
Styrene degradation	5.19317	0.392764	26836.1	19888	20335.4	22696	26037.4	20079
Basal transcription factors	5.18806	0.393363	861	841.375	814.375	818.125	1138	809.375
Sesquiterpenoid biosynthesis	5.16652	0.395898	44.75	18	17.625	27.375	25.625	26.125
Base excision repair	5.13265	0.399907	221106	196063	198016	205878	207127	199859
Photosynthesis - antenna proteins	5.10079	0.403703	142.375	60.5	204	194.75	71.625	83.625
Translation factors	5.03699	0.411383	244311	231266	233007	240439	232260	234825
Other types of O-glycan biosynthesis	5	0.41588	0	0	0.25	0	0	0
Pyrimidine metabolism	4.94515	0.42261	811124	773788	778966	798660	770348	785654
N-Glycan biosynthesis	4.91454	0.426399	15849.9	13787	14365.4	15430.1	15050.9	14393.6
DNA replication	4.90944	0.427032	293626	281172	283666	291374	280706	285534
Glycerolipid metabolism	4.90434	0.427666	184937	173344	173310	179251	173177	177556
Various types of N-glycan biosynthesis	4.8911	0.429314	1508.12	1332.62	1204.12	1438	1249.25	1488.62
Membrane and intracellular structural molecules	4.875	0.431325	310470	288336	285578	305571	304226	286659
Biosynthesis of 12-, 14- and 16-membered macrolides	4.84388	0.435229	81.5	53.375	70.75	91.75	85.625	90
Cytoskeleton proteins	4.83036	0.436933	143027	137174	140022	142139	135966	139114
Proteasome	4.8074	0.439835	18851.1	18638.1	19050.4	19859.9	18642.5	18878.9
Tuberculosis	4.78444	0.44275	72782.1	63654.6	65386.9	67637	67790.9	64846.5
Citrate cycle (TCA cycle)	4.76148	0.445677	338009	310610	311249	331231	324635	313613
Transcription machinery	4.74745	0.447473	457248	410762	420184	432713	429878	415613
DNA replication proteins	4.74362	0.447963	529796	510371	514192	525793	505617	515454
Function unknown	4.74107	0.44829	707747	662737	649068	692185	684141	664856
Biosynthesis and biodegradation of secondary metabolites	4.72634	0.450182	31878.4	33506.2	31650.8	33111.2	32608	32583.6
Inorganic ion transport and metabolism	4.70536	0.452886	131247	117123	114589	123035	123841	115821
Homologous recombination	4.69388	0.454369	402809	387630	390010	401502	387914	392504
PPAR signaling pathway	4.69388	0.454369	68106.2	58757.6	61095	64983.9	65899.5	59715.1
Mismatch repair	4.67219	0.45718	357977	337864	340596	350024	339221	342423
Transcription related proteins	4.63265	0.462333	2129	2811.88	2261.38	2324.5	2513.75	2351.38
Lipoic acid metabolism	4.60842	0.46551	26012.1	23618.9	23777.1	25376.9	24560.1	24166.4
Cell cycle - Caulobacter	4.59184	0.467691	240792	223148	227052	236724	231989	226120
One carbon pool by folate	4.58673	0.468363	283424	271092	274990	282714	273040	275904
Ascorbate and aldarate metabolism	4.58163	0.469036	70462.9	65625.2	64772.2	68435.4	68368.4	66331.2
Ubiquitin system	4.57526	0.469878	7313.62	4660.25	4691.5	4826.25	6269.5	4676.75
Propanoate metabolism	4.56888	0.470721	324410	290848	295460	317937	321047	295682
Fatty acid biosynthesis	4.56505	0.471227	239835	216745	219682	231034	232228	220064
Bacterial toxins	4.51403	0.478008	52575.8	46118.1	47490.4	48576.4	46984.8	47663.8
Benzoate degradation	4.51276	0.478179	157005	139389	141274	154956	158642	142545
Ribosome biogenesis in eukaryotes	4.49617	0.480396	22997.2	22315.2	22303.4	23574.1	22982.5	22623.1
Phosphotransferase system (PTS)	4.49362	0.480737	127615	142074	129438	130124	128514	136981
Leishmaniasis	4.4466	0.487059	23.5	23.25	7.5	47.25	22.625	28.25
VEGF signaling pathway	4.4466	0.487059	23.5	23.25	7.5	47.25	22.625	28.25
Oxidative phosphorylation	4.42092	0.490533	635857	571614	581492	612607	603705	579653
Aminoacyl-tRNA biosynthesis	4.41709	0.491052	545758	508010	513662	532095	517228	519754
beta-Lactam resistance	4.41319	0.491582	17621	12459.9	12645	13058.5	14690.8	12616
Limonene and pinene degradation	4.39031	0.494693	90634	80645.6	82555.1	91929.5	95468.9	82645.5
Tetracycline biosynthesis	4.3852	0.495388	63827.2	57507.5	58311.1	61205.1	60966.1	58431.8
Carbon fixation in photosynthetic organisms	4.36352	0.498349	274193	264476	266047	273425	262429	266563
Pathogenic Escherichia coli infection	4.35856	0.499027	26.125	27.25	22.5	38.5	59.5	25.625
Carbon fixation pathways in prokaryotes	4.33801	0.501845	510359	475811	479144	504564	491304	481774
Dioxin degradation	4.29464	0.50782	29453.4	25996.8	26217.2	28024.9	27788.4	26714.2
Aminobenzoate degradation	4.26786	0.51153	118744	98847	101386	112374	118525	100878
Glycosyltransferases	4.25893	0.51277	168442	153166	152385	160189	161732	153256
Energy metabolism	4.25765	0.512947	436320	423308	421858	440205	422309	425053
Phosphatidylinositol signaling system	4.22577	0.51739	42200.5	40293	40783.6	42744.2	41175.8	40956.9
Tyrosine metabolism	4.21811	0.51846	177481	160030	160174	168542	171772	161446
Prenyltransferases	4.21684	0.518638	151796	138898	141270	145814	145415	141604
Arginine and proline metabolism	4.20918	0.519709	593968	553938	560790	581564	570333	562254
Photosynthesis proteins	4.1875	0.522749	171400	160990	164703	167220	160533	163604
Sulfur metabolism	4.16454	0.525978	139212	125234	126555	132624	135234	125802
Type I diabetes mellitus	4.11735	0.532648	25529	24482.5	24600	25113.5	24262.5	24780.8
Lysine degradation	4.10587	0.534277	123171	109979	110956	123044	128619	110258
Cell cycle	4.08696	0.536966	0	0.375	0	0.375	0	0
Hepatitis C	4.08696	0.536966	0	0.375	0	0.375	0	0
Measles	4.08696	0.536966	0	0.375	0	0.375	0	0
mTOR signaling pathway	4.08696	0.536966	0	0.375	0	0.375	0	0
Ubiquinone and other terpenoid-quinone biosynthesis	4.05602	0.541378	121348	115209	113078	121277	120988	115041
Nitrotoluene degradation	4.03827	0.54392	40971.6	38100.2	37835.1	41711.2	39265	37432.6
Translation proteins	4.03189	0.544834	404726	386750	386351	402225	389166	390538
Ribosome	3.95408	0.556046	1.05385e+06	993965	1.00505e+06	1.03336e+06	1.00124e+06	1.01322e+06
Taurine and hypotaurine metabolism	3.95408	0.556046	62341.9	57478.1	57713.4	60085.4	60083.8	58584.9
Glutamatergic synapse	3.94898	0.556785	45465.2	42810.8	44095.9	44765	44307.5	43578.9
Cell division	3.9375	0.558449	36128.5	35650.8	36026.5	37303.8	35573.4	35822
Chromosome	3.91199	0.562156	698892	667515	669084	693418	671052	672913
Pyruvate metabolism	3.90179	0.563641	501842	473323	477304	500794	484621	482026
Butanoate metabolism	3.89541	0.564571	381639	352115	354354	378735	376031	354697
Fatty acid metabolism	3.86862	0.568482	195438	171236	174118	191363	199845	171848
Other transporters	3.83163	0.573903	112879	109598	107622	113253	109544	107614
ABC transporters	3.8176	0.575964	1.46988e+06	1.45383e+06	1.44483e+06	1.5068e+06	1.44421e+06	1.47166e+06
Biosynthesis of ansamycins	3.77551	0.582168	43289.8	43027.8	43079.4	43980.9	41352.2	43211.9
Peroxisome	3.77551	0.582168	109731	99272.6	99880.8	106440	105358	100304
Protein export	3.77423	0.582357	285694	265632	268341	277871	269906	270583
Biosynthesis of vancomycin group antibiotics	3.74872	0.58613	31707.6	28574.5	29124.5	30100	29032.9	29173.4
Primary bile acid biosynthesis	3.7467	0.586431	11798.2	11572.4	11976.5	11589.5	11199.1	11585.9
Phenylalanine, tyrosine and tryptophan biosynthesis	3.73724	0.587831	387870	363177	367596	381041	367110	368922
Peptidoglycan biosynthesis	3.73214	0.588588	362170	341428	344385	355865	346850	346399
Photosynthesis	3.70536	0.592567	165783	155159	158810	160350	154708	157382
Fructose and mannose metabolism	3.67219	0.597507	364815	347913	350100	355009	343502	351227
Fatty acid elongation in mitochondria	3.62923	0.60393	28.375	22.375	28	38	66.5	25.625
Zeatin biosynthesis	3.62755	0.604181	21234.6	20290	20697.8	20931.1	20327.8	20515.9
Amino acid related enzymes	3.58929	0.609923	678865	638823	643334	665808	647767	647708
Galactose metabolism	3.53699	0.617798	321963	294484	298356	295349	287827	297996
Drug metabolism - other enzymes	3.52679	0.619339	143382	135062	135763	137421	133565	136541
Lipid metabolism	3.52551	0.619531	61774.2	58308.5	58058.5	60294.5	60502.2	58627.6
Nucleotide excision repair	3.47595	0.627029	180985	165166	167905	172516	169848	168623
Valine, leucine and isoleucine biosynthesis	3.46173	0.629185	356589	334059	338092	351666	340903	339177
Sporulation	3.44898	0.631121	193422	196853	202363	198939	176992	199971
DNA repair and recombination proteins	3.44005	0.632477	1.28282e+06	1.20198e+06	1.21014e+06	1250936	1.22267e+06	1.21664e+06
Isoquinoline alkaloid biosynthesis	3.43878	0.632671	26506.2	23327.8	23464.2	24092.9	24881.5	23031
Germination	3.43622	0.633059	9821.25	10233.4	10695.4	10622.5	9388.5	10507.1
beta-Alanine metabolism	3.42602	0.63461	139629	127445	129022	138347	141921	128033
RNA polymerase	3.42219	0.635192	72543.5	68098.1	68987.9	71148.5	69029.2	69524
Butirosin and neomycin biosynthesis	3.38138	0.641408	33257.5	29010.4	29509.2	30319.8	29755.9	29823.8
Restriction enzyme	3.37883	0.641797	67772	65482.9	65314.1	67269.5	65100.8	65233.1
Chaperones and folding catalysts	3.36224	0.644326	480349	459068	460662	480331	464085	462643
Glyoxylate and dicarboxylate metabolism	3.36224	0.644326	295022	274581	276233	292941	289226	276342
Streptomycin biosynthesis	3.35332	0.645689	157081	142557	145795	150288	147098	145755
Adipocytokine signaling pathway	3.35077	0.646079	38053.4	32463.4	33558.5	34663.4	35525.2	32597.1
Riboflavin metabolism	3.34821	0.646469	123224	109856	110013	114845	116959	110159
Porphyrin and chlorophyll metabolism	3.33546	0.648417	396116	376349	384322	398142	380974	382418
General function prediction only	3.31378	0.651733	1.70931e+06	1.58598e+06	1.59442e+06	1.66089e+06	1.63301e+06	1.60324e+06
Peptidases	3.31378	0.651733	872608	803262	808078	832693	818736	813381
Biotin metabolism	3.30995	0.652319	72039.5	69940	69450.9	73342.6	70241.1	70411.6
Polyketide sugar unit biosynthesis	3.30995	0.652319	93217.2	86709.4	88797.2	90745.2	87546.4	88310.2
Tropane, piperidine and pyridine alkaloid biosynthesis	3.30357	0.653295	53989.8	51243.6	51205.5	53333	53259	50791.2
Selenocompound metabolism	3.29592	0.654467	184272	167470	167942	175402	174294	169410
Ribosome Biogenesis	3.28954	0.655443	610958	591032	590042	613652	595372	595323
Protein kinases	3.28189	0.656616	176828	163075	161532	173033	172038	164235
C5-Branched dibasic acid metabolism	3.23342	0.66405	152802	143464	145043	150591	144837	145324
Histidine metabolism	3.21301	0.667184	295290	273062	278132	286619	282213	278047
Lysine biosynthesis	3.16964	0.673851	363952	344793	350159	358674	346225	349262
D-Glutamine and D-glutamate metabolism	3.16199	0.675028	68379.6	63466	63694.1	65421	64359.8	64339.2
Bisphenol degradation	3.11735	0.6819	41211.8	37359	39129.4	40882.9	40903.2	38490.1
Replication, recombination and repair proteins	3.09184	0.68583	335764	319959	318686	331402	324747	318380
Glycolysis / Gluconeogenesis	3.03444	0.694676	503179	469793	472173	490568	479722	476578
RNA degradation	3.02423	0.696249	217745	203984	205644	213030	207940	206436
Glycine, serine and threonine metabolism	3.01403	0.697823	435841	401494	405915	422732	417051	407850
Signal transduction mechanisms	3.01324	0.697945	215992	201189	199701	208722	207582	200652
Carbohydrate digestion and absorption	3.00255	0.699593	3269	3474	3140	3224.38	3474.88	3188.62
Complement and coagulation cascades	2.9963	0.700557	1.5	2.375	1.75	0.25	0.375	0.5
Vasopressin-regulated water reabsorption	2.98812	0.701818	31.75	19.875	38.25	34.5	18.25	20.75
mRNA surveillance pathway	2.96062	0.706057	96.625	83.375	124.75	190.875	108.125	87.875
Nicotinate and nicotinamide metabolism	2.92857	0.710997	197051	187189	187954	193694	191034	187664
Electron transfer carriers	2.92219	0.71198	19087.6	20821.8	18041.1	19124.9	18133.5	18918.4
Cysteine and methionine metabolism	2.90561	0.714535	423361	395398	398541	410985	406552	398326
Alanine, aspartate and glutamate metabolism	2.90051	0.715321	496943	459676	467156	478638	470371	465536
Other ion-coupled transporters	2.85969	0.721606	546868	535488	525734	541830	531582	531679
Purine metabolism	2.84949	0.723177	1018396	958929	964794	996603	974090	972511
Glycan bindng proteins	2.84638	0.723655	0.375	0.625	1.375	0.5	2	2.625
Terpenoid backbone biosynthesis	2.83801	0.724943	259484	241835	245844	253122	249325	246013
Flavone and flavonol biosynthesis	2.80102	0.73063	6122.38	4784	4909	4995.62	4701.75	5012.75
Vitamin B6 metabolism	2.79719	0.731218	90589.8	87942.4	88035.8	90593	88621.4	88152.1
Amino sugar and nucleotide sugar metabolism	2.7602	0.736896	654992	595880	602446	613518	601373	605221
Sulfur relay system	2.74362	0.739439	127983	119247	117552	124451	126395	118185
Nitrogen metabolism	2.70663	0.745104	358329	337118	336292	352045	346044	338882
Transcription factors	2.67857	0.749394	757552	714411	704519	727651	714962	714434
Vibrio cholerae pathogenic cycle	2.65944	0.752315	38408.5	37978.5	37236.1	39688.9	38910.2	37388.1
Polycyclic aromatic hydrocarbon degradation	2.58418	0.763767	52388.4	48181.9	50193.5	51779.9	51335	49852
Amoebiasis	2.57922	0.76452	6809.12	5410.12	5700.75	6076.5	5841.88	5758.75
Pantothenate and CoA biosynthesis	2.5574	0.767827	293535	276713	279249	288627	281151	279971
Phenylpropanoid biosynthesis	2.50893	0.77515	79081.2	68581.2	71909.4	70428.4	69565.8	69616.6
Novobiocin biosynthesis	2.45408	0.783394	64644.2	60301	60479.8	62921.8	62195.8	60256
Pentose phosphate pathway	2.43878	0.785686	374083	348045	350155	358435	350463	350953
Folate biosynthesis	2.38776	0.793296	198245	183810	185498	194315	191761	186503
Thiamine metabolism	2.35204	0.798594	213456	202315	204059	208780	202853	204644
Protein digestion and absorption	2.33546	0.801045	8921.5	7641.38	8208.88	7887.25	8108.12	7695.12
Glycerophospholipid metabolism	2.3125	0.804429	260980	242259	242316	251361	247860	243344
Type II diabetes mellitus	2.10714	0.83413	18848.8	18164	18065.1	18498.9	18010.9	18037.1
Insulin signaling pathway	2.10332	0.834672	32883.9	30328.6	30597.8	31509.9	31240.8	30450.1
Primary immunodeficiency	2.02934	0.845071	22791.8	20199.4	20309.8	20456.6	20942.9	20379.6
Glycosaminoglycan biosynthesis - chondroitin sulfate	1.81105	0.874623	3.125	4.625	3.625	3.5	1.5	2.625
Carbohydrate metabolism	1.79974	0.876102	70496.2	63560.9	65040.5	65093.5	64626.6	64032.4
Cyanoamino acid metabolism	1.71301	0.887257	140203	125793	128905	129207	128710	127399
Pentose and glucuronate interconversions	1.65179	0.894917	243860	219977	222669	225278	222716	222052
Glycosylphosphatidylinositol(GPI)-anchor biosynthesis	1.54356	0.907988	6.625	16.375	11.75	19	10.125	13.25
Hematopoietic cell lineage	1.54341	0.908006	5	1.125	10.125	4.75	7.25	7.125
Clavulanic acid biosynthesis	1.4032	0.923963	46.25	37.5	43.125	51.375	40.75	47.5
Staphylococcus aureus infection	1.13941	0.950556	3761	2860.25	2849.75	2888.88	3557.62	3752.38
Spliceosome	1.1361	0.950859	1.625	2.25	1.625	3	2.5	1.75
Glycosphingolipid biosynthesis - lacto and neolacto series	0.999545	0.962602	47	45.625	52.25	41.625	38	40.125
Starch and sucrose metabolism	0.827806	0.975226	420781	381020	388179	386220	383681	382260
RIG-I-like receptor signaling pathway	0.728037	0.981395	726.625	785.375	701.375	742.75	794.875	734.25
Endocytosis	0.509953	0.991754	30.875	28.75	31.625	30.625	31.5	80.75
Fc gamma R-mediated phagocytosis	0.509953	0.991754	30.875	28.75	31.625	30.625	31.5	80.75
GnRH signaling pathway	0.509953	0.991754	30.875	28.75	31.625	30.625	31.5	80.75
